# Supplementary material for: cis-(Nitrato-κ2 O,O′)(2,5,5,7,9,12,12,14-octa­methyl-1,4,8,11-tetra­aza­cyclo­tetra­decane-κ4 N,N′,N′′,N′′′)cadmium nitrate hemihydrate
Source: Acta Crystallogr Sect E Struct Rep Online. 2012 Mar 28;68(Pt 4):m494–5. doi: 10.1107/S160053681201238X (PMC3343882; doi:10.1107/S160053681201238X)
Supplement: Supplementary file 1 [file e-68-0m494-sup1.cif]

##############################################################################
#                                                                            #
# This CIF contains the data in a paper accepted for publication in          #
# Acta Crystallographica Section E. It conforms to the requirements of       #
# Notes for Authors for Acta Crystallographica Section E, and has been       #
# peer reviewed under the auspices of the IUCr Commission on Journals.       #
#                                                                            #
# Full details of the Crystallographic Information File format               #
# are given in the paper "The Crystallographic Information File (CIF):       #
# a New Standard Archive File for Crystallography" by S. R. Hall, F. H.      #
# Allen and I. D. Brown [Acta Cryst. (1991), A47, 655-685].                  #
#                                                                            #
# The current version of the core CIF dictionary is obtainable from          #
# ftp://ftp.iucr.org/pub/cif_core.dic.                                       #
#                                                                            #
# Software is freely available for graphical display of the structure(s)     #
# in this CIF. For information consult the CIF software page                 #
# http://www.iucr.org/resources/cif/software.                                #
#                                                                            #
# This file may be used for bona fide research purposes within the           #
# scientific community so long as proper attribution is given to the journal # 
# article from which it was obtained.                                        #
#                                                                            #
##############################################################################
data_global
_audit_creation_method     SHELXL-97
_journal_date_recd_electronic     2012-03-12
_journal_date_accepted     2012-03-21
_journal_name_full     'Acta Crystallographica, Section E'
_journal_year     2012
_journal_volume     68
_journal_issue      4
_journal_page_first     m494
_journal_page_last     m495
_journal_paper_category     QM
_journal_paper_doi     10.1107/S160053681201238X
_journal_coeditor_code     XU5483
_publ_contact_author_name     ' Edward RT Tiekink '
_publ_contact_author_address
;
Department of Chemistry, University of Malaya,
50603 Kuala Lumpur, Malaysia
;
_publ_contact_author_email
;
edward.tiekink@gmail.com
;
_publ_contact_author_fax     ' +60 3 7967 4193 '
_publ_contact_author_phone     ' +60 3 7967 6775 '
_publ_section_title
;\
<i>cis</i>-(Nitrato-\k^2^<i>O</i>,<i>O</i>')(2,5,5,7,9,12,12,14-octamethyl-1,4,\
8,11-tetraazacyclotetradecane-\k^4^<i>N</i>,<i>N</i>',<i>N</i>'',\
<i>N</i>''')cadmium nitrate hemihydrate
;
loop_
    _publ_author_name
    _publ_author_footnote
    _publ_author_address
    'Tapashi G. Roy'
;
Additional correspondence author, e-mail: tapashir@yahoo.com
;
;
Department of Chemistry, University of Chittagong,
Chittagong 4331, Bangladesh
;
    'Saroj K. S. Hazari' .
;
Department of Chemistry, University of Chittagong,
Chittagong 4331, Bangladesh
;
    'Babul Chandra Nath' .
;
Department of Chemistry, University of Chittagong,
Chittagong 4331, Bangladesh
;
    'Ng, Seik Weng' .
;
Department of Chemistry, University of Malaya,
50603 Kuala Lumpur, Malaysia
and
Chemistry Department,
Faculty of Science, King Abdulaziz University,
PO Box 80203 Jeddah, Saudi Arabia
;
    'Tiekink, Edward R. T.' .
;
Department of Chemistry, University of Malaya,
50603 Kuala Lumpur, Malaysia
;
data_I
_audit_creation_method     SHELXL-97
_chemical_name_systematic
;
<i>cis</i>-(Nitrato-\k^2^<i>O</i>,<i>O</i>')(2,5,5,7,9,12,12,14-octamethyl-
1,4,8,11-tetraazacyclotetradecane-
\k^4^<i>N</i>,<i>N</i>',<i>N</i>'',<i>N</i>''')cadmium nitrate hemihydrate
;
_chemical_name_common     ?
_chemical_formula_moiety     'C18 H40 Cd N5 O3 +, N O3 -, 0.5(H2 O)'
_chemical_formula_sum     'C18 H41 Cd N6 O6.5'
_chemical_formula_iupac     '[Cd (N O3) (C18 H40 N4)] N O3, 0.5H2 O'
_chemical_formula_weight     557.98
_chemical_melting_point     ?
_symmetry_cell_setting     monoclinic
_symmetry_space_group_name_H-M     'C 2/c'
_symmetry_space_group_name_Hall     '-C 2yc'
loop_
    _symmetry_equiv_pos_as_xyz
    'x, y, z'
    '-x, y, -z+1/2'
    'x+1/2, y+1/2, z'
    '-x+1/2, y+1/2, -z+1/2'
    '-x, -y, -z'
    'x, -y, z-1/2'
    '-x+1/2, -y+1/2, -z'
    'x+1/2, -y+1/2, z-1/2'
_cell_length_a     18.4312(4)
_cell_length_b     11.3595(2)
_cell_length_c     25.1662(6)
_cell_angle_alpha     90.00
_cell_angle_beta     111.782(3)
_cell_angle_gamma     90.00
_cell_volume     4892.8(2)
_cell_formula_units_Z     8
_cell_measurement_reflns_used     4995
_cell_measurement_theta_min     3.7798
_cell_measurement_theta_max     74.2270
_cell_measurement_temperature     100(2)
_exptl_crystal_description     block
_exptl_crystal_colour     colourless
_exptl_crystal_size_max     0.15
_exptl_crystal_size_mid     0.15
_exptl_crystal_size_min     0.15
_exptl_crystal_density_diffrn     1.515
_exptl_crystal_density_meas     ?
_exptl_crystal_density_method     'not measured'
_exptl_crystal_F_000     2328
_exptl_absorpt_coefficient_mu     7.547
_exptl_absorpt_correction_type     multi-scan
_exptl_absorpt_process_details     '(CrysAlis PRO; Agilent, 2011)'
_exptl_absorpt_correction_T_min     0.73771
_exptl_absorpt_correction_T_max     1.0000
_diffrn_ambient_temperature     100(2)
_diffrn_radiation_type     CuK\a
_diffrn_radiation_wavelength     1.54184
_diffrn_radiation_source     'SuperNova (Cu) X-ray Source'
_diffrn_radiation_monochromator     Mirror
_diffrn_measurement_device_type
                  'Agilent SuperNova Dual diffractometer with an Atlas detector'
_diffrn_measurement_method     '\w scan'
_diffrn_detector_area_resol_mean     10.4041
_diffrn_reflns_number     8065
_diffrn_reflns_av_R_equivalents     0.0188
_diffrn_reflns_av_sigmaI/netI     0.0255
_diffrn_reflns_theta_min     3.78
_diffrn_reflns_theta_max     72.46
_diffrn_reflns_theta_full     72.46
_diffrn_measured_fraction_theta_max     0.973
_diffrn_measured_fraction_theta_full     0.972
_diffrn_reflns_limit_h_min     -22
_diffrn_reflns_limit_h_max     22
_diffrn_reflns_limit_k_min     -13
_diffrn_reflns_limit_k_max     10
_diffrn_reflns_limit_l_min     -26
_diffrn_reflns_limit_l_max     30
_diffrn_standards_number     0
_diffrn_standards_interval_count     0
_diffrn_standards_interval_time     0
_diffrn_standards_decay_%     0
_refine_special_details
;
Refinement of <i>F</i>^2^ against ALL reflections. The weighted <i>R</i>-factor
<i>wR</i> and goodness of fit <i>S</i> are based on <i>F</i>^2^, conventional
<i>R</i>-factors <i>R</i> are based on <i>F</i>, with <i>F</i> set to zero for
negative <i>F</i>^2^. The threshold expression of <i>F</i>^2^ >
\s(<i>F</i>^2^) is used only for calculating <i>R</i>-factors(gt) <i>etc</i>.
and is not relevant to the choice of reflections for refinement.
<i>R</i>-factors based on <i>F</i>^2^ are statistically about twice as large
as those based on <i>F</i>, and <i>R</i>- factors based on ALL data will be
even larger.
;
_reflns_number_total     4713
_reflns_number_gt     4467
_reflns_threshold_expression     I>2\s(I)
_refine_ls_structure_factor_coef     Fsqd
_refine_ls_matrix_type     full
_refine_ls_R_factor_all     0.0310
_refine_ls_R_factor_gt     0.0292
_refine_ls_wR_factor_gt     0.0767
_refine_ls_wR_factor_ref     0.0782
_refine_ls_goodness_of_fit_ref     1.062
_refine_ls_restrained_S_all     1.062
_refine_ls_number_reflns     4713
_refine_ls_number_parameters     289
_refine_ls_number_restraints     1
_refine_ls_hydrogen_treatment     mixed
_refine_ls_weighting_scheme     calc
_refine_ls_weighting_details
         'calc w=1/[\s^2^(Fo^2^)+(0.0464P)^2^+5.7760P] where P=(Fo^2^+2Fc^2^)/3'
_atom_sites_solution_hydrogens     geom
_atom_sites_solution_primary     direct
_atom_sites_solution_secondary     difmap
_refine_ls_shift/su_max     0.003
_refine_ls_shift/su_mean     0.000
_refine_diff_density_max     0.811
_refine_diff_density_min     -0.630
_refine_ls_extinction_method     none
_refine_ls_extinction_coef     ?
loop_
    _atom_type_symbol
    _atom_type_description
    _atom_type_scat_dispersion_real
    _atom_type_scat_dispersion_imag
    _atom_type_scat_source
    'C' 'C' 0.0181 0.0091
                         'International Tables Vol C Tables 4.2.6.8 and 6.1.1.4'
    'H' 'H' 0.0000 0.0000
                         'International Tables Vol C Tables 4.2.6.8 and 6.1.1.4'
    'N' 'N' 0.0311 0.0180
                         'International Tables Vol C Tables 4.2.6.8 and 6.1.1.4'
    'O' 'O' 0.0492 0.0322
                         'International Tables Vol C Tables 4.2.6.8 and 6.1.1.4'
    'Cd' 'Cd' 0.1185 4.6533
                         'International Tables Vol C Tables 4.2.6.8 and 6.1.1.4'
_computing_data_collection     'CrysAlis PRO (Agilent, 2011)'
_computing_cell_refinement     'CrysAlis PRO (Agilent, 2011)'
_computing_data_reduction     'CrysAlis PRO (Agilent, 2011)'
_computing_structure_solution     'SHELXS97 (Sheldrick, 2008)'
_computing_structure_refinement     'SHELXL97 (Sheldrick, 2008)'
_computing_molecular_graphics
                      'ORTEP-3 (Farrugia, 1997) and DIAMOND (Brandenburg, 2006)'
_computing_publication_material     'publCIF (Westrip, 2010)'
loop_
    _atom_site_type_symbol
    _atom_site_label
    _atom_site_fract_x
    _atom_site_fract_y
    _atom_site_fract_z
    _atom_site_U_iso_or_equiv
    _atom_site_adp_type
    _atom_site_calc_flag
    _atom_site_refinement_flags
    _atom_site_occupancy
    _atom_site_symmetry_multiplicity
    _atom_site_disorder_assembly
    _atom_site_disorder_group
    Cd Cd 0.197738(9) 0.571407(14) 0.583635(7) 0.01711(7) Uani d . 1 1 . .
    O O1 0.14876(11) 0.69017(17) 0.49587(8) 0.0267(4) Uani d . 1 1 . .
    O O2 0.09653(11) 0.51918(19) 0.49425(8) 0.0303(4) Uani d . 1 1 . .
    O O3 0.05888(12) 0.6264(2) 0.41718(8) 0.0349(5) Uani d . 1 1 . .
    O O4 0.30600(16) 0.5939(2) 0.78128(12) 0.0541(7) Uani d . 1 1 . .
    O O5 0.36324(14) 0.4804(2) 0.74149(9) 0.0411(5) Uani d . 1 1 . .
    O O6 0.42998(16) 0.5642(3) 0.82134(12) 0.0625(9) Uani d . 1 1 . .
    O O1w 0.5000 0.3546(3) 0.7500 0.0546(10) Uani d SD 1 2 . .
    H H1w 0.468(2) 0.400(3) 0.757(2) 0.071(15) Uiso d D 1 1 . .
    N N1 0.31753(12) 0.59274(19) 0.57539(9) 0.0180(4) Uani d . 1 1 . .
    H H1n 0.3114 0.6462 0.5488 0.022 Uiso calc R 1 1 . .
    N N2 0.26080(13) 0.69852(18) 0.65796(9) 0.0204(4) Uani d . 1 1 . .
    H H2n 0.2802 0.6540 0.6886 0.024 Uiso calc R 1 1 . .
    N N3 0.10838(12) 0.5348(2) 0.62575(9) 0.0201(4) Uani d . 1 1 . .
    H H3n 0.0670 0.5039 0.5991 0.024 Uiso calc R 1 1 . .
    N N4 0.24524(12) 0.39622(19) 0.63040(9) 0.0185(4) Uani d . 1 1 . .
    H H4n 0.2805 0.4164 0.6638 0.022 Uiso calc R 1 1 . .
    N N5 0.10019(11) 0.6129(2) 0.46812(9) 0.0201(4) Uani d . 1 1 . .
    N N6 0.36913(15) 0.5470(2) 0.78257(10) 0.0305(5) Uani d . 1 1 . .
    C C1 0.37042(15) 0.6450(2) 0.63004(11) 0.0224(5) Uani d . 1 1 . .
    H H1A 0.4184 0.6743 0.6255 0.027 Uiso calc R 1 1 . .
    H H1B 0.3858 0.5841 0.6603 0.027 Uiso calc R 1 1 . .
    C C2 0.32955(15) 0.7467(2) 0.64762(11) 0.0240(5) Uani d . 1 1 . .
    H H2A 0.3101 0.8032 0.6149 0.029 Uiso calc R 1 1 . .
    C C3 0.38695(18) 0.8119(3) 0.69901(13) 0.0349(7) Uani d . 1 1 . .
    H H3A 0.3599 0.8767 0.7096 0.052 Uiso calc R 1 1 . .
    H H3B 0.4298 0.8434 0.6891 0.052 Uiso calc R 1 1 . .
    H H3C 0.4080 0.7574 0.7313 0.052 Uiso calc R 1 1 . .
    C C4 0.20833(16) 0.7847(2) 0.67095(12) 0.0250(5) Uani d . 1 1 . .
    H H4A 0.2421 0.8293 0.7055 0.030 Uiso calc R 1 1 . .
    C C5 0.17717(18) 0.8748(3) 0.62320(13) 0.0304(6) Uani d . 1 1 . .
    H H5A 0.2209 0.9107 0.6159 0.046 Uiso calc R 1 1 . .
    H H5B 0.1483 0.9359 0.6345 0.046 Uiso calc R 1 1 . .
    H H5C 0.1423 0.8358 0.5884 0.046 Uiso calc R 1 1 . .
    C C6 0.14814(16) 0.7182(2) 0.68874(12) 0.0258(6) Uani d . 1 1 . .
    H H6A 0.1235 0.7779 0.7053 0.031 Uiso calc R 1 1 . .
    H H6B 0.1786 0.6658 0.7206 0.031 Uiso calc R 1 1 . .
    C C7 0.08049(16) 0.6424(2) 0.64788(12) 0.0247(5) Uani d . 1 1 . .
    C C8 0.02921(17) 0.7092(3) 0.59449(13) 0.0312(6) Uani d . 1 1 . .
    H H8A -0.0124 0.6573 0.5703 0.047 Uiso calc R 1 1 . .
    H H8B 0.0611 0.7354 0.5731 0.047 Uiso calc R 1 1 . .
    H H8C 0.0060 0.7778 0.6058 0.047 Uiso calc R 1 1 . .
    C C9 0.02975(18) 0.6059(3) 0.68196(14) 0.0318(6) Uani d . 1 1 . .
    H H9A -0.0140 0.5574 0.6577 0.048 Uiso calc R 1 1 . .
    H H9B 0.0095 0.6764 0.6941 0.048 Uiso calc R 1 1 . .
    H H9C 0.0615 0.5606 0.7157 0.048 Uiso calc R 1 1 . .
    C C10 0.14391(16) 0.4404(2) 0.66829(12) 0.0226(5) Uani d . 1 1 . .
    H H10A 0.1034 0.4060 0.6807 0.027 Uiso calc R 1 1 . .
    H H10B 0.1851 0.4748 0.7023 0.027 Uiso calc R 1 1 . .
    C C11 0.17965(15) 0.3427(2) 0.64345(11) 0.0215(5) Uani d . 1 1 . .
    H H11 0.2019 0.2813 0.6736 0.026 Uiso calc R 1 1 . .
    C C12 0.11974(15) 0.2840(2) 0.59113(12) 0.0251(5) Uani d . 1 1 . .
    H H12A 0.1453 0.2224 0.5771 0.038 Uiso calc R 1 1 . .
    H H12B 0.0970 0.3429 0.5611 0.038 Uiso calc R 1 1 . .
    H H12C 0.0783 0.2489 0.6016 0.038 Uiso calc R 1 1 . .
    C C13 0.28665(14) 0.3164(2) 0.60372(11) 0.0203(5) Uani d . 1 1 . .
    H H13 0.2493 0.2937 0.5648 0.024 Uiso calc R 1 1 . .
    C C14 0.31561(16) 0.2039(2) 0.63891(12) 0.0263(6) Uani d . 1 1 . .
    H H14A 0.2713 0.1628 0.6431 0.039 Uiso calc R 1 1 . .
    H H14B 0.3537 0.2245 0.6768 0.039 Uiso calc R 1 1 . .
    H H14C 0.3404 0.1524 0.6193 0.039 Uiso calc R 1 1 . .
    C C15 0.35667(14) 0.3792(2) 0.59731(11) 0.0223(5) Uani d . 1 1 . .
    H H15A 0.3872 0.3186 0.5864 0.027 Uiso calc R 1 1 . .
    H H15B 0.3901 0.4077 0.6358 0.027 Uiso calc R 1 1 . .
    C C16 0.34558(14) 0.4833(2) 0.55567(11) 0.0211(5) Uani d . 1 1 . .
    C C17 0.28420(16) 0.4545(2) 0.49697(11) 0.0243(5) Uani d . 1 1 . .
    H H17A 0.2781 0.5218 0.4713 0.037 Uiso calc R 1 1 . .
    H H17B 0.2342 0.4378 0.5008 0.037 Uiso calc R 1 1 . .
    H H17C 0.3009 0.3854 0.4811 0.037 Uiso calc R 1 1 . .
    C C18 0.42393(15) 0.5078(3) 0.54909(13) 0.0272(6) Uani d . 1 1 . .
    H H18A 0.4177 0.5737 0.5226 0.041 Uiso calc R 1 1 . .
    H H18B 0.4404 0.4375 0.5340 0.041 Uiso calc R 1 1 . .
    H H18C 0.4636 0.5277 0.5865 0.041 Uiso calc R 1 1 . .
loop_
    _atom_site_aniso_label
    _atom_site_aniso_U_11
    _atom_site_aniso_U_22
    _atom_site_aniso_U_33
    _atom_site_aniso_U_12
    _atom_site_aniso_U_13
    _atom_site_aniso_U_23
    Cd 0.01787(10) 0.01742(11) 0.01620(11) 0.00284(6) 0.00652(7) -0.00031(6)
    O1 0.0250(9) 0.0259(10) 0.0247(10) 0.0008(8) 0.0042(8) 0.0014(8)
    O2 0.0318(10) 0.0334(11) 0.0253(10) -0.0033(9) 0.0101(8) 0.0040(8)
    O3 0.0285(10) 0.0479(13) 0.0194(10) 0.0028(9) -0.0014(8) 0.0061(9)
    O4 0.0538(16) 0.0466(14) 0.0562(17) 0.0203(12) 0.0135(13) -0.0026(13)
    O5 0.0483(13) 0.0455(14) 0.0239(11) -0.0074(11) 0.0067(9) -0.0056(10)
    O6 0.0405(14) 0.099(3) 0.0364(14) -0.0271(14) 0.0015(11) -0.0104(14)
    O1w 0.063(2) 0.0305(18) 0.089(3) 0.000 0.051(2) 0.000
    N1 0.0179(10) 0.0188(10) 0.0172(10) 0.0034(8) 0.0064(8) 0.0007(8)
    N2 0.0268(11) 0.0164(10) 0.0186(10) 0.0009(9) 0.0092(8) -0.0017(8)
    N3 0.0202(10) 0.0212(10) 0.0204(10) 0.0033(9) 0.0094(8) -0.0015(9)
    N4 0.0186(9) 0.0174(10) 0.0194(10) 0.0014(8) 0.0069(8) -0.0012(8)
    N5 0.0128(9) 0.0288(12) 0.0185(10) 0.0050(9) 0.0055(8) 0.0030(9)
    N6 0.0420(14) 0.0243(12) 0.0213(12) -0.0032(11) 0.0071(10) 0.0054(10)
    C1 0.0210(12) 0.0241(13) 0.0205(12) -0.0023(10) 0.0058(10) -0.0018(10)
    C2 0.0281(13) 0.0222(13) 0.0225(12) -0.0039(11) 0.0102(10) -0.0040(10)
    C3 0.0395(16) 0.0367(17) 0.0288(15) -0.0147(13) 0.0129(13) -0.0109(13)
    C4 0.0350(14) 0.0207(13) 0.0240(13) 0.0009(11) 0.0163(11) -0.0045(10)
    C5 0.0426(16) 0.0229(14) 0.0307(15) 0.0045(12) 0.0194(13) 0.0006(11)
    C6 0.0351(14) 0.0239(13) 0.0242(13) 0.0026(11) 0.0178(11) -0.0036(11)
    C7 0.0283(13) 0.0236(13) 0.0270(13) 0.0059(11) 0.0160(11) -0.0023(11)
    C8 0.0297(14) 0.0266(14) 0.0378(16) 0.0110(12) 0.0133(12) 0.0027(12)
    C9 0.0355(15) 0.0301(15) 0.0398(17) 0.0049(13) 0.0257(14) -0.0042(13)
    C10 0.0245(13) 0.0223(13) 0.0236(13) 0.0035(10) 0.0120(11) 0.0016(10)
    C11 0.0220(12) 0.0186(12) 0.0256(13) 0.0017(10) 0.0109(10) 0.0015(10)
    C12 0.0234(12) 0.0236(13) 0.0310(14) -0.0008(10) 0.0132(11) -0.0038(11)
    C13 0.0202(11) 0.0173(12) 0.0238(12) 0.0044(10) 0.0086(10) -0.0011(10)
    C14 0.0276(13) 0.0204(13) 0.0328(15) 0.0070(11) 0.0133(11) 0.0031(11)
    C15 0.0182(11) 0.0229(13) 0.0269(13) 0.0046(10) 0.0095(10) 0.0012(11)
    C16 0.0193(11) 0.0233(13) 0.0221(12) 0.0036(10) 0.0095(10) -0.0008(10)
    C17 0.0262(13) 0.0264(13) 0.0214(13) 0.0030(11) 0.0101(11) -0.0020(11)
    C18 0.0218(12) 0.0296(14) 0.0344(15) 0.0043(11) 0.0153(11) 0.0024(12)
_geom_special_details
;
All e.s.d.'s (except the e.s.d. in the dihedral angle between two l.s. planes)
are estimated using the full covariance matrix. The cell e.s.d.'s are taken
into account individually in the estimation of e.s.d.'s in distances, angles
and torsion angles; correlations between e.s.d.'s in cell parameters are only
used when they are defined by crystal symmetry. An approximate (isotropic)
treatment of cell e.s.d.'s is used for estimating e.s.d.'s involving l.s.
planes.
;
loop_
    _geom_bond_atom_site_label_1
    _geom_bond_atom_site_label_2
    _geom_bond_site_symmetry_2
    _geom_bond_distance
    _geom_bond_publ_flag
    Cd O1 . 2.4562(19) y
    Cd O2 . 2.404(2) y
    Cd N1 . 2.306(2) y
    Cd N2 . 2.307(2) y
    Cd N3 . 2.303(2) y
    Cd N4 . 2.312(2) y
    O1 N5 . 1.263(3) ?
    O2 N5 . 1.266(3) ?
    O3 N5 . 1.234(3) ?
    O4 N6 . 1.269(4) ?
    O5 N6 . 1.253(3) ?
    O6 N6 . 1.198(4) ?
    O1w H1w . 0.850(10) ?
    N1 C1 . 1.483(3) ?
    N1 C16 . 1.500(3) ?
    N1 H1n . 0.8800 ?
    N2 C2 . 1.489(3) ?
    N2 C4 . 1.495(3) ?
    N2 H2n . 0.8800 ?
    N3 C10 . 1.485(3) ?
    N3 C7 . 1.511(3) ?
    N3 H3n . 0.8800 ?
    N4 C11 . 1.494(3) ?
    N4 C13 . 1.496(3) ?
    N4 H4n . 0.8800 ?
    C1 C2 . 1.531(4) ?
    C1 H1A . 0.9900 ?
    C1 H1B . 0.9900 ?
    C2 C3 . 1.525(4) ?
    C2 H2A . 1.0000 ?
    C3 H3A . 0.9800 ?
    C3 H3B . 0.9800 ?
    C3 H3C . 0.9800 ?
    C4 C5 . 1.519(4) ?
    C4 C6 . 1.540(4) ?
    C4 H4A . 1.0000 ?
    C5 H5A . 0.9800 ?
    C5 H5B . 0.9800 ?
    C5 H5C . 0.9800 ?
    C6 C7 . 1.550(4) ?
    C6 H6A . 0.9900 ?
    C6 H6B . 0.9900 ?
    C7 C8 . 1.527(4) ?
    C7 C9 . 1.542(4) ?
    C8 H8A . 0.9800 ?
    C8 H8B . 0.9800 ?
    C8 H8C . 0.9800 ?
    C9 H9A . 0.9800 ?
    C9 H9B . 0.9800 ?
    C9 H9C . 0.9800 ?
    C10 C11 . 1.537(3) ?
    C10 H10A . 0.9900 ?
    C10 H10B . 0.9900 ?
    C11 C12 . 1.523(4) ?
    C11 H11 . 1.0000 ?
    C12 H12A . 0.9800 ?
    C12 H12B . 0.9800 ?
    C12 H12C . 0.9800 ?
    C13 C14 . 1.534(3) ?
    C13 C15 . 1.535(3) ?
    C13 H13 . 1.0000 ?
    C14 H14A . 0.9800 ?
    C14 H14B . 0.9800 ?
    C14 H14C . 0.9800 ?
    C15 C16 . 1.542(4) ?
    C15 H15A . 0.9900 ?
    C15 H15B . 0.9900 ?
    C16 C17 . 1.526(4) ?
    C16 C18 . 1.539(3) ?
    C17 H17A . 0.9800 ?
    C17 H17B . 0.9800 ?
    C17 H17C . 0.9800 ?
    C18 H18A . 0.9800 ?
    C18 H18B . 0.9800 ?
    C18 H18C . 0.9800 ?
loop_
    _geom_angle_atom_site_label_1
    _geom_angle_atom_site_label_2
    _geom_angle_atom_site_label_3
    _geom_angle_site_symmetry_1
    _geom_angle_site_symmetry_3
    _geom_angle
    _geom_angle_publ_flag
    N3 Cd N1 . . 158.83(8) ?
    N3 Cd N2 . . 88.35(8) ?
    N1 Cd N2 . . 78.23(7) ?
    N3 Cd N4 . . 79.08(7) ?
    N1 Cd N4 . . 86.67(7) ?
    N2 Cd N4 . . 98.30(7) ?
    N3 Cd O2 . . 86.96(7) ?
    N1 Cd O2 . . 112.22(7) ?
    N2 Cd O2 . . 153.62(7) ?
    N4 Cd O2 . . 106.24(7) ?
    N3 Cd O1 . . 115.22(7) ?
    N1 Cd O1 . . 84.61(7) ?
    N2 Cd O1 . . 106.96(7) ?
    N4 Cd O1 . . 150.90(7) ?
    O2 Cd O1 . . 52.80(7) ?
    N5 O1 Cd . . 93.68(14) ?
    N5 O2 Cd . . 96.09(15) ?
    C1 N1 C16 . . 116.76(19) ?
    C1 N1 Cd . . 106.29(15) ?
    C16 N1 Cd . . 113.69(15) ?
    C1 N1 H1n . . 106.5 ?
    C16 N1 H1n . . 106.5 ?
    Cd N1 H1n . . 106.5 ?
    C2 N2 C4 . . 117.3(2) ?
    C2 N2 Cd . . 107.09(15) ?
    C4 N2 Cd . . 114.53(16) ?
    C2 N2 H2n . . 105.6 ?
    C4 N2 H2n . . 105.6 ?
    Cd N2 H2n . . 105.6 ?
    C10 N3 C7 . . 116.0(2) ?
    C10 N3 Cd . . 105.24(15) ?
    C7 N3 Cd . . 115.00(16) ?
    C10 N3 H3n . . 106.7 ?
    C7 N3 H3n . . 106.7 ?
    Cd N3 H3n . . 106.7 ?
    C11 N4 C13 . . 116.2(2) ?
    C11 N4 Cd . . 106.12(14) ?
    C13 N4 Cd . . 116.95(15) ?
    C11 N4 H4n . . 105.5 ?
    C13 N4 H4n . . 105.5 ?
    Cd N4 H4n . . 105.5 ?
    O3 N5 O1 . . 121.7(2) ?
    O3 N5 O2 . . 120.8(2) ?
    O1 N5 O2 . . 117.4(2) ?
    O6 N6 O5 . . 122.6(3) ?
    O6 N6 O4 . . 121.7(3) ?
    O5 N6 O4 . . 115.8(3) ?
    N1 C1 C2 . . 110.2(2) ?
    N1 C1 H1A . . 109.6 ?
    C2 C1 H1A . . 109.6 ?
    N1 C1 H1B . . 109.6 ?
    C2 C1 H1B . . 109.6 ?
    H1A C1 H1B . . 108.1 ?
    N2 C2 C3 . . 113.4(2) ?
    N2 C2 C1 . . 108.3(2) ?
    C3 C2 C1 . . 110.5(2) ?
    N2 C2 H2A . . 108.1 ?
    C3 C2 H2A . . 108.1 ?
    C1 C2 H2A . . 108.1 ?
    C2 C3 H3A . . 109.5 ?
    C2 C3 H3B . . 109.5 ?
    H3A C3 H3B . . 109.5 ?
    C2 C3 H3C . . 109.5 ?
    H3A C3 H3C . . 109.5 ?
    H3B C3 H3C . . 109.5 ?
    N2 C4 C5 . . 110.7(2) ?
    N2 C4 C6 . . 109.7(2) ?
    C5 C4 C6 . . 117.3(2) ?
    N2 C4 H4A . . 106.2 ?
    C5 C4 H4A . . 106.2 ?
    C6 C4 H4A . . 106.2 ?
    C4 C5 H5A . . 109.5 ?
    C4 C5 H5B . . 109.5 ?
    H5A C5 H5B . . 109.5 ?
    C4 C5 H5C . . 109.5 ?
    H5A C5 H5C . . 109.5 ?
    H5B C5 H5C . . 109.5 ?
    C4 C6 C7 . . 124.7(2) ?
    C4 C6 H6A . . 106.2 ?
    C7 C6 H6A . . 106.2 ?
    C4 C6 H6B . . 106.2 ?
    C7 C6 H6B . . 106.2 ?
    H6A C6 H6B . . 106.4 ?
    N3 C7 C8 . . 105.2(2) ?
    N3 C7 C9 . . 110.3(2) ?
    C8 C7 C9 . . 108.6(2) ?
    N3 C7 C6 . . 113.2(2) ?
    C8 C7 C6 . . 113.0(2) ?
    C9 C7 C6 . . 106.6(2) ?
    C7 C8 H8A . . 109.5 ?
    C7 C8 H8B . . 109.5 ?
    H8A C8 H8B . . 109.5 ?
    C7 C8 H8C . . 109.5 ?
    H8A C8 H8C . . 109.5 ?
    H8B C8 H8C . . 109.5 ?
    C7 C9 H9A . . 109.5 ?
    C7 C9 H9B . . 109.5 ?
    H9A C9 H9B . . 109.5 ?
    C7 C9 H9C . . 109.5 ?
    H9A C9 H9C . . 109.5 ?
    H9B C9 H9C . . 109.5 ?
    N3 C10 C11 . . 111.7(2) ?
    N3 C10 H10A . . 109.3 ?
    C11 C10 H10A . . 109.3 ?
    N3 C10 H10B . . 109.3 ?
    C11 C10 H10B . . 109.3 ?
    H10A C10 H10B . . 107.9 ?
    N4 C11 C12 . . 112.0(2) ?
    N4 C11 C10 . . 107.4(2) ?
    C12 C11 C10 . . 112.6(2) ?
    N4 C11 H11 . . 108.2 ?
    C12 C11 H11 . . 108.2 ?
    C10 C11 H11 . . 108.2 ?
    C11 C12 H12A . . 109.5 ?
    C11 C12 H12B . . 109.5 ?
    H12A C12 H12B . . 109.5 ?
    C11 C12 H12C . . 109.5 ?
    H12A C12 H12C . . 109.5 ?
    H12B C12 H12C . . 109.5 ?
    N4 C13 C14 . . 111.9(2) ?
    N4 C13 C15 . . 110.8(2) ?
    C14 C13 C15 . . 108.8(2) ?
    N4 C13 H13 . . 108.4 ?
    C14 C13 H13 . . 108.4 ?
    C15 C13 H13 . . 108.4 ?
    C13 C14 H14A . . 109.5 ?
    C13 C14 H14B . . 109.5 ?
    H14A C14 H14B . . 109.5 ?
    C13 C14 H14C . . 109.5 ?
    H14A C14 H14C . . 109.5 ?
    H14B C14 H14C . . 109.5 ?
    C13 C15 C16 . . 121.5(2) ?
    C13 C15 H15A . . 106.9 ?
    C16 C15 H15A . . 106.9 ?
    C13 C15 H15B . . 106.9 ?
    C16 C15 H15B . . 106.9 ?
    H15A C15 H15B . . 106.7 ?
    N1 C16 C17 . . 106.0(2) ?
    N1 C16 C18 . . 109.8(2) ?
    C17 C16 C18 . . 108.8(2) ?
    N1 C16 C15 . . 112.7(2) ?
    C17 C16 C15 . . 110.9(2) ?
    C18 C16 C15 . . 108.6(2) ?
    C16 C17 H17A . . 109.5 ?
    C16 C17 H17B . . 109.5 ?
    H17A C17 H17B . . 109.5 ?
    C16 C17 H17C . . 109.5 ?
    H17A C17 H17C . . 109.5 ?
    H17B C17 H17C . . 109.5 ?
    C16 C18 H18A . . 109.5 ?
    C16 C18 H18B . . 109.5 ?
    H18A C18 H18B . . 109.5 ?
    C16 C18 H18C . . 109.5 ?
    H18A C18 H18C . . 109.5 ?
    H18B C18 H18C . . 109.5 ?
loop_
    _geom_torsion_atom_site_label_1
    _geom_torsion_atom_site_label_2
    _geom_torsion_atom_site_label_3
    _geom_torsion_atom_site_label_4
    _geom_torsion_site_symmetry_1
    _geom_torsion_site_symmetry_2
    _geom_torsion_site_symmetry_3
    _geom_torsion_site_symmetry_4
    _geom_torsion
    _geom_torsion_publ_flag
    N3 Cd O1 N5 . . . . -65.15(15) ?
    N1 Cd O1 N5 . . . . 122.59(14) ?
    N2 Cd O1 N5 . . . . -161.48(13) ?
    N4 Cd O1 N5 . . . . 49.4(2) ?
    O2 Cd O1 N5 . . . . -0.68(12) ?
    N3 Cd O2 N5 . . . . 125.85(15) ?
    N1 Cd O2 N5 . . . . -63.37(16) ?
    N2 Cd O2 N5 . . . . 45.8(2) ?
    N4 Cd O2 N5 . . . . -156.45(14) ?
    O1 Cd O2 N5 . . . . 0.68(12) ?
    N3 Cd N1 C1 . . . . -36.2(3) ?
    N2 Cd N1 C1 . . . . 15.51(15) ?
    N4 Cd N1 C1 . . . . -83.68(16) ?
    O2 Cd N1 C1 . . . . 170.12(15) ?
    O1 Cd N1 C1 . . . . 124.11(16) ?
    N3 Cd N1 C16 . . . . 93.6(2) ?
    N2 Cd N1 C16 . . . . 145.33(17) ?
    N4 Cd N1 C16 . . . . 46.13(16) ?
    O2 Cd N1 C16 . . . . -60.06(17) ?
    O1 Cd N1 C16 . . . . -106.07(16) ?
    N3 Cd N2 C2 . . . . 179.50(17) ?
    N1 Cd N2 C2 . . . . 15.96(16) ?
    N4 Cd N2 C2 . . . . 100.78(16) ?
    O2 Cd N2 C2 . . . . -100.7(2) ?
    O1 Cd N2 C2 . . . . -64.60(17) ?
    N3 Cd N2 C4 . . . . -48.61(17) ?
    N1 Cd N2 C4 . . . . 147.85(18) ?
    N4 Cd N2 C4 . . . . -127.33(17) ?
    O2 Cd N2 C4 . . . . 31.1(3) ?
    O1 Cd N2 C4 . . . . 67.29(17) ?
    N1 Cd N3 C10 . . . . -35.0(3) ?
    N2 Cd N3 C10 . . . . -85.27(16) ?
    N4 Cd N3 C10 . . . . 13.51(16) ?
    O2 Cd N3 C10 . . . . 120.70(16) ?
    O1 Cd N3 C10 . . . . 166.73(15) ?
    N1 Cd N3 C7 . . . . 93.9(3) ?
    N2 Cd N3 C7 . . . . 43.65(17) ?
    N4 Cd N3 C7 . . . . 142.43(18) ?
    O2 Cd N3 C7 . . . . -110.38(17) ?
    O1 Cd N3 C7 . . . . -64.35(18) ?
    N3 Cd N4 C11 . . . . 18.04(15) ?
    N1 Cd N4 C11 . . . . -177.69(16) ?
    N2 Cd N4 C11 . . . . 104.73(16) ?
    O2 Cd N4 C11 . . . . -65.50(16) ?
    O1 Cd N4 C11 . . . . -105.02(18) ?
    N3 Cd N4 C13 . . . . 149.51(18) ?
    N1 Cd N4 C13 . . . . -46.22(17) ?
    N2 Cd N4 C13 . . . . -123.81(17) ?
    O2 Cd N4 C13 . . . . 65.97(18) ?
    O1 Cd N4 C13 . . . . 26.4(3) ?
    Cd O1 N5 O3 . . . . -177.3(2) ?
    Cd O1 N5 O2 . . . . 1.2(2) ?
    Cd O2 N5 O3 . . . . 177.29(19) ?
    Cd O2 N5 O1 . . . . -1.2(2) ?
    C16 N1 C1 C2 . . . . -173.3(2) ?
    Cd N1 C1 C2 . . . . -45.3(2) ?
    C4 N2 C2 C3 . . . . 61.9(3) ?
    Cd N2 C2 C3 . . . . -167.8(2) ?
    C4 N2 C2 C1 . . . . -175.0(2) ?
    Cd N2 C2 C1 . . . . -44.7(2) ?
    N1 C1 C2 N2 . . . . 63.1(3) ?
    N1 C1 C2 C3 . . . . -172.0(2) ?
    C2 N2 C4 C5 . . . . 57.1(3) ?
    Cd N2 C4 C5 . . . . -69.7(2) ?
    C2 N2 C4 C6 . . . . -171.9(2) ?
    Cd N2 C4 C6 . . . . 61.3(2) ?
    N2 C4 C6 C7 . . . . -69.3(3) ?
    C5 C4 C6 C7 . . . . 58.0(4) ?
    C10 N3 C7 C8 . . . . -166.0(2) ?
    Cd N3 C7 C8 . . . . 70.6(2) ?
    C10 N3 C7 C9 . . . . -49.2(3) ?
    Cd N3 C7 C9 . . . . -172.55(18) ?
    C10 N3 C7 C6 . . . . 70.1(3) ?
    Cd N3 C7 C6 . . . . -53.3(3) ?
    C4 C6 C7 N3 . . . . 65.4(3) ?
    C4 C6 C7 C8 . . . . -54.0(3) ?
    C4 C6 C7 C9 . . . . -173.2(2) ?
    C7 N3 C10 C11 . . . . -172.6(2) ?
    Cd N3 C10 C11 . . . . -44.3(2) ?
    C13 N4 C11 C12 . . . . -53.8(3) ?
    Cd N4 C11 C12 . . . . 78.1(2) ?
    C13 N4 C11 C10 . . . . -178.0(2) ?
    Cd N4 C11 C10 . . . . -46.1(2) ?
    N3 C10 C11 N4 . . . . 64.2(3) ?
    N3 C10 C11 C12 . . . . -59.6(3) ?
    C11 N4 C13 C14 . . . . -53.7(3) ?
    Cd N4 C13 C14 . . . . 179.69(16) ?
    C11 N4 C13 C15 . . . . -175.2(2) ?
    Cd N4 C13 C15 . . . . 58.1(2) ?
    N4 C13 C15 C16 . . . . -67.4(3) ?
    C14 C13 C15 C16 . . . . 169.3(2) ?
    C1 N1 C16 C17 . . . . -175.4(2) ?
    Cd N1 C16 C17 . . . . 60.3(2) ?
    C1 N1 C16 C18 . . . . -58.0(3) ?
    Cd N1 C16 C18 . . . . 177.63(16) ?
    C1 N1 C16 C15 . . . . 63.1(3) ?
    Cd N1 C16 C15 . . . . -61.2(2) ?
    C13 C15 C16 N1 . . . . 70.9(3) ?
    C13 C15 C16 C17 . . . . -47.8(3) ?
    C13 C15 C16 C18 . . . . -167.3(2) ?
loop_
    _geom_hbond_atom_site_label_D
    _geom_hbond_atom_site_label_H
    _geom_hbond_atom_site_label_A
    _geom_hbond_site_symmetry_A
    _geom_hbond_distance_DH
    _geom_hbond_distance_HA
    _geom_hbond_distance_DA
    _geom_hbond_angle_DHA
    O1w H1w O5 . 0.850(10) 2.04(2) 2.836(3) 156(5)
    N1 H1n O1 7_566 0.88 2.42 3.242(3) 155
    N2 H2n O4 . 0.88 2.30 3.133(4) 157
    N4 H4n O5 . 0.88 2.11 2.991(3) 175
    C5 H5B O6 4_556 0.98 2.58 3.539(5) 168
    C11 H11 O4 4_546 1.00 2.44 3.358(3) 152
    C9 H9B O1w 3_455 0.98 2.51 3.451(4) 162
