# Supplementary material for: cis-(Nitrato-κ2 O,O′)(2,5,5,7,9,12,12,14-octa­methyl-1,4,8,11-tetra­aza­cyclo­tetra­decane-κ4 N,N′,N′′,N′′′)cadmium nitrate hemihydrate
Source: Acta Crystallogr Sect E Struct Rep Online. 2012 Mar 28;68(Pt 4):m494–5. doi: 10.1107/S160053681201238X (PMC3343882; doi:10.1107/S160053681201238X)
Supplement: Supplementary file 2 [file e-68-0m494-Isup2.hkl]

# 
# h,k,l, Fc-squared, Fo-squared, sigma(Fo-squared) and status flag 
# 
data_I
_shelx_title '  C2/c' 
_shelx_refln_list_code          4 
_shelx_F_calc_maximum      515.54 
_exptl_crystal_F_000      2328.00 
_reflns_d_resolution_high  0.8085 
 
loop_ 
 _symmetry_equiv_pos_as_xyz 
 'x, y, z' 
 '-x, y, -z+1/2' 
 'x+1/2, y+1/2, z' 
 '-x+1/2, y+1/2, -z+1/2' 
 '-x, -y, -z' 
 'x, -y, z-1/2' 
 '-x+1/2, -y+1/2, -z' 
 'x+1/2, -y+1/2, z-1/2' 
 
_cell_length_a    18.4312 
_cell_length_b    11.3595 
_cell_length_c    25.1662 
_cell_angle_alpha  90.000 
_cell_angle_beta  111.782 
_cell_angle_gamma  90.000 
 
_shelx_F_squared_multiplier     1.000 
 
loop_ 
 _refln_index_h 
 _refln_index_k 
 _refln_index_l 
 _refln_F_squared_calc 
 _refln_F_squared_meas 
 _refln_F_squared_sigma 
 _refln_observed_status 
   2   0   0   252733.11   231496.75    622.82 o 
   4   0   0    59911.60    63464.19    480.73 o 
   6   0   0    20093.96    20064.41    344.10 o 
   8   0   0    47605.58    49408.64    658.66 o 
  10   0   0    51691.27    50368.99    779.09 o 
  12   0   0    18272.71    19915.88    563.59 o 
  14   0   0      982.53     1054.17    100.05 o 
  16   0   0     8624.89     9078.59    409.51 o 
  18   0   0    23365.91    23938.63    453.17 o 
  20   0   0    12501.54    12582.68    372.50 o 
   1   1   0    11180.67    10599.04    131.63 o 
   3   1   0     5884.00     6620.43     97.52 o 
   5   1   0    16627.90    16755.52    202.37 o 
   7   1   0    40496.23    40921.44    422.88 o 
   9   1   0     5294.01     6325.98    182.14 o 
  11   1   0    20836.65    21731.35    391.98 o 
  13   1   0    37044.50    38688.76    398.99 o 
  15   1   0     4891.85     5020.45    214.16 o 
  17   1   0     6376.01     6955.04    407.63 o 
  19   1   0      886.30      988.12     91.80 o 
  21   1   0     5636.43     5437.31    197.16 o 
   0   2   0    59325.23    52140.30    275.47 o 
   2   2   0     4570.47     4122.79    132.58 o 
   4   2   0     4255.59     3808.68     91.42 o 
   6   2   0     1553.07     1949.57     81.13 o 
   8   2   0    22294.61    23498.90    328.60 o 
  10   2   0    24997.12    25995.14    402.08 o 
  12   2   0     7022.42     7231.38    192.49 o 
  14   2   0     1496.08     1519.14     84.16 o 
  16   2   0     2056.12     2150.39    147.75 o 
  18   2   0     7394.52     7504.88    244.86 o 
  20   2   0     6286.84     6045.46    346.01 o 
   1   3   0    24141.38    22890.13    356.81 o 
   3   3   0      220.38      395.18     29.54 o 
   5   3   0    15071.70    14038.34    206.03 o 
   7   3   0     5704.85     4733.22    141.20 o 
   9   3   0    11383.55    12529.31    264.97 o 
  11   3   0     3016.58     3362.37    156.96 o 
  13   3   0     3411.55     3164.36    114.52 o 
  15   3   0      387.94      481.70     71.32 o 
  17   3   0      123.04      146.45     45.68 o 
  19   3   0      164.30      159.41     38.39 o 
   0   4   0    13163.63    11543.22    191.86 o 
   2   4   0     2381.26     2427.00    100.23 o 
   4   4   0    13915.69    12183.99    179.91 o 
   6   4   0      694.96      510.89     47.74 o 
   8   4   0     8617.08     7644.49    199.55 o 
  10   4   0     3122.52     3098.10    153.69 o 
  12   4   0      249.13      263.50     41.76 o 
  14   4   0      337.87      302.30     81.69 o 
  16   4   0     3007.83     2730.38    222.03 o 
  18   4   0     1725.73     1763.27    157.72 o 
  20   4   0      581.48      565.53     47.03 o 
   1   5   0       65.40      121.24     19.12 o 
   3   5   0      629.77      878.97     64.31 o 
   5   5   0    20264.59    20864.85    693.20 o 
   7   5   0    31314.25    31519.14    510.31 o 
   9   5   0     3338.39     3059.13    137.75 o 
  11   5   0      531.79      541.63     47.23 o 
  13   5   0     1200.52     1333.50    105.31 o 
  15   5   0     7537.89     7483.03    356.86 o 
  17   5   0     4405.23     4158.97    243.37 o 
  19   5   0      573.05      557.74     52.87 o 
   2   6   0    45066.71    44567.83    483.44 o 
   4   6   0    12019.58    12074.61    278.00 o 
   6   6   0     8626.75     7363.76    295.04 o 
   8   6   0    39334.20    37657.68   1461.61 o 
  10   6   0    26791.87    26288.71    978.57 o 
  12   6   0    12835.08    13326.71    326.72 o 
  14   6   0      198.41      261.17     53.05 o 
  16   6   0     4994.16     4854.98    432.55 o 
  18   6   0    10045.17    10141.58    207.11 o 
   5   7   0    43048.50    34222.11    624.83 o 
   7   7   0      534.21      580.08     56.24 o 
   9   7   0      299.83      308.10     56.84 o 
  11   7   0     1387.55     1355.90    111.56 o 
  13   7   0    15947.12    16120.61    368.72 o 
  15   7   0    18635.16    17941.03    566.89 o 
  17   7   0     8475.10     8078.28    272.49 o 
   4   8   0     5600.71     5712.17    210.97 o 
   6   8   0     5050.21     5021.89    160.15 o 
   8   8   0    11106.84    11579.76    310.85 o 
  10   8   0    22274.39    21979.23    441.54 o 
  12   8   0    17512.89    17480.48    432.14 o 
  14   8   0      852.54      791.78     79.00 o 
  16   8   0     2823.71     2811.12    158.19 o 
   1   9   0      229.56      115.99     32.37 o 
   3   9   0    21276.89    20012.48    359.40 o 
   5   9   0    18885.54    18701.36    316.44 o 
   7   9   0     3067.79     2880.21    158.91 o 
   9   9   0      638.08      551.54     74.18 o 
  11   9   0     4981.82     4861.34    199.28 o 
  13   9   0     3287.22     3484.26    153.04 o 
  15   9   0     6482.31     5929.88    211.30 o 
   0  10   0      522.14      641.18    107.80 o 
   2  10   0       50.33       91.92     27.37 o 
   4  10   0      552.71      566.97     60.19 o 
   6  10   0     1023.51     1033.89     97.45 o 
   8  10   0     1135.91     1105.81     98.18 o 
  10  10   0      964.83      937.87     87.58 o 
  12  10   0      488.61      466.51     58.10 o 
  14  10   0      527.53      417.84     52.04 o 
   1  11   0        3.05       50.56     35.25 o 
   3  11   0      461.30      434.07     56.85 o 
   5  11   0     1404.13     1239.98    101.06 o 
   7  11   0       83.73      127.87     40.89 o 
   9  11   0      793.96      856.53     77.32 o 
  11  11   0      167.93      112.49     30.10 o 
   0  12   0      823.07      978.81    120.55 o 
   2  12   0     4199.79     4147.89    164.20 o 
   4  12   0     1286.89     1295.37     90.32 o 
   6  12   0     1183.89     1168.86     83.52 o 
   8  12   0     8360.86     8299.66    726.90 o 
  10  12   0     5952.72     5742.48    227.61 o 
   1  13   0      234.20      180.32     45.25 o 
   3  13   0    10008.15     8524.11    253.86 o 
   5  13   0    14537.75    11697.40    439.77 o 
 -21   1   1      741.93      638.82     51.76 o 
 -19   1   1     4962.45     4925.88    158.67 o 
 -17   1   1    10722.27    10856.46    310.00 o 
 -15   1   1     2128.80     1869.14    130.99 o 
 -13   1   1      104.12      236.00     36.86 o 
 -11   1   1     1324.52     1254.66     95.54 o 
  -9   1   1    10119.28    10303.92    226.96 o 
  -7   1   1    16029.86    19249.79    260.24 o 
  -5   1   1    33588.31    34912.37    307.43 o 
  -3   1   1     1007.90     1132.10     84.11 o 
  -1   1   1    27324.29    25977.06    187.63 o 
   1   1   1    59245.52    58902.53   1888.31 o 
   3   1   1     8074.64     8129.03    113.39 o 
   5   1   1    28059.86    30392.44    282.89 o 
   7   1   1     9644.36     9463.23    192.57 o 
   9   1   1     3899.79     4321.38    154.66 o 
  11   1   1     4905.07     5000.45    192.10 o 
  13   1   1     1085.68     1076.89     69.57 o 
  15   1   1     1189.27     1141.72    107.68 o 
  17   1   1     1738.17     1815.40    135.91 o 
  19   1   1     1338.02     1509.61    105.38 o 
 -20   2   1      334.33      402.04     51.54 o 
 -18   2   1      263.03      319.50     64.53 o 
 -16   2   1     7601.25     8150.15    268.51 o 
 -14   2   1    11631.91    12519.67    233.11 o 
 -12   2   1    16343.92    16490.06    357.78 o 
 -10   2   1    12512.77    12386.13    368.07 o 
  -8   2   1      983.48      775.50     61.65 o 
  -6   2   1    20981.19    20542.21    252.53 o 
  -4   2   1     8219.61     7717.02    141.52 o 
  -2   2   1    94998.91    88637.30    490.65 o 
   0   2   1    22419.46    19531.17    189.48 o 
   2   2   1    37261.64    37148.63    517.10 o 
   4   2   1      709.66      779.66     44.48 o 
   6   2   1    42650.50    41875.44    378.69 o 
   8   2   1    64226.31    63863.61    731.02 o 
  10   2   1    11701.29    11582.73    274.55 o 
  12   2   1       34.79      135.52     50.24 o 
  14   2   1     9266.63     9197.38    204.26 o 
  16   2   1    20273.29    20203.90    440.21 o 
  18   2   1    23926.73    23772.84    352.19 o 
  20   2   1      534.55      459.39     48.21 o 
 -19   3   1     8820.91     8470.25    254.50 o 
 -17   3   1    13671.29    13406.14    333.48 o 
 -15   3   1    11136.03    11069.99    315.69 o 
 -13   3   1     1711.81     1723.19     84.52 o 
 -11   3   1    22694.92    23113.36    910.33 o 
  -9   3   1   114438.43   114496.99   1354.51 o 
  -7   3   1    35515.55    35611.84    461.22 o 
  -5   3   1    17154.24    16592.30    219.78 o 
  -3   3   1      113.11      210.78     21.59 o 
  -1   3   1    50381.23    43169.39    223.60 o 
   1   3   1    62083.17    56277.68    431.35 o 
   3   3   1     6544.69     5745.94    108.57 o 
   5   3   1     9101.72     9211.94    170.13 o 
   7   3   1     6844.73     5726.18    157.20 o 
   9   3   1    52677.36    54677.45    717.15 o 
  11   3   1    64600.37    64938.37    693.59 o 
  13   3   1    13499.52    13653.03    321.25 o 
  15   3   1     1374.67     1551.48    124.18 o 
  17   3   1     2374.85     2577.67    145.13 o 
  19   3   1     4951.49     4794.47    230.79 o 
 -20   4   1     3262.72     3501.26    119.48 o 
 -18   4   1       15.03       17.67     44.93 o 
 -16   4   1      894.09     1034.33    141.52 o 
 -14   4   1    24658.88    24183.88    651.29 o 
 -12   4   1    62424.75    60103.64    543.63 o 
 -10   4   1    45057.21    46589.84    547.81 o 
  -8   4   1      558.12      554.85     57.78 o 
  -6   4   1    30345.44    29258.58    336.93 o 
  -4   4   1    54525.43    51993.66    395.09 o 
  -2   4   1    73738.70    69664.34   1011.71 o 
   0   4   1    48577.65    41118.93    252.29 o 
   2   4   1    13078.95    12807.80    251.31 o 
   4   4   1    41122.91    39792.89    478.20 o 
   6   4   1    55903.98    55113.67    471.40 o 
   8   4   1    99079.98    98223.55    869.67 o 
  10   4   1    25621.26    25449.12    413.80 o 
  12   4   1     1373.57     1818.34     85.02 o 
  14   4   1    19647.55    18365.92    677.10 o 
  16   4   1    16257.35    16026.63    519.88 o 
  18   4   1     3096.60     3065.45    143.76 o 
  20   4   1      315.80      371.63     36.83 o 
 -19   5   1     8066.29     7993.21    156.77 o 
 -17   5   1     6602.25     6480.57    308.90 o 
 -15   5   1     6227.52     6136.30    325.30 o 
 -13   5   1     7454.00     7540.03    314.11 o 
 -11   5   1    13005.75    13502.58    240.37 o 
  -9   5   1    37569.58    35945.80    518.52 o 
  -7   5   1    32691.48    30980.78    534.50 o 
  -5   5   1    10187.45     9623.29    708.55 o 
  -3   5   1     1049.99     1097.50     51.62 o 
  -1   5   1    21984.82    22276.85    690.98 o 
   1   5   1    22989.59    23875.27    295.67 o 
   3   5   1    51020.30    48381.23    548.15 o 
   5   5   1     3421.78     3291.96    127.09 o 
   7   5   1     2196.45     2123.49    110.26 o 
   9   5   1    17474.77    16332.92    323.76 o 
  11   5   1    22378.53    21610.71    282.42 o 
  13   5   1     8878.68     9304.42    275.62 o 
  15   5   1       98.33      153.92     67.83 o 
  17   5   1     1517.91     1407.25    139.00 o 
  19   5   1     5337.66     5245.88    137.84 o 
 -18   6   1        9.97       98.23     30.63 o 
 -16   6   1       17.21       56.35     49.72 o 
 -14   6   1      398.25      416.56     64.35 o 
 -12   6   1     1909.27     1700.08    117.83 o 
 -10   6   1       89.08      142.23     35.79 o 
  -8   6   1      164.31      241.00     61.54 o 
  -6   6   1     3128.46     2314.10    160.20 o 
  -4   6   1    30478.04    28086.22   1375.55 o 
  -2   6   1    15617.97    16089.25    309.46 o 
   0   6   1    13251.52    12249.16    263.67 o 
   2   6   1     3248.39     3072.34    139.56 o 
   6   6   1     6046.80     5931.04    272.60 o 
   8   6   1     2865.65     2482.18    135.22 o 
  10   6   1       32.15      146.87    132.26 o 
  12   6   1     4503.07     4546.97    191.77 o 
  14   6   1     3260.22     3403.97    163.60 o 
  16   6   1     5069.63     5266.27    188.63 o 
  18   6   1     1789.36     1735.03     81.25 o 
 -17   7   1      202.34      164.94     40.42 o 
 -15   7   1       11.25        1.15     25.15 o 
 -13   7   1      420.27      441.52     53.13 o 
 -11   7   1     2473.58     2349.31    165.72 o 
  -9   7   1     1699.45     1724.00    117.25 o 
  -7   7   1     1903.54     1666.46     90.40 o 
   5   7   1      269.35      378.44     76.22 o 
   7   7   1     7461.18     7123.05    214.68 o 
   9   7   1     1853.69     1735.23     99.40 o 
  11   7   1      241.98      144.43     46.88 o 
  13   7   1       18.08      126.70     44.07 o 
  15   7   1       58.39       66.66     55.84 o 
  17   7   1      925.63      890.47     92.84 o 
 -16   8   1     2481.73     2106.12    136.99 o 
 -14   8   1     2129.49     2095.60    217.01 o 
 -12   8   1     1235.79     1469.89    113.58 o 
 -10   8   1      534.88      480.71     69.35 o 
  -8   8   1     5359.09     5726.92    217.57 o 
  -6   8   1      513.96      432.33     55.49 o 
  -4   8   1     6514.36     6887.61    175.36 o 
   4   8   1      423.46      354.40     46.34 o 
   6   8   1    23920.29    22984.77    342.93 o 
   8   8   1     3902.10     4028.47    187.59 o 
  10   8   1      483.41      380.55     67.37 o 
  12   8   1      371.41      278.47     60.91 o 
  14   8   1     2126.04     2194.77    173.15 o 
  16   8   1     3462.73     3395.10    170.42 o 
 -15   9   1     1813.70     1550.79    109.25 o 
 -13   9   1      111.39      140.09     38.08 o 
 -11   9   1     3717.87     3831.67    177.54 o 
  -9   9   1     3188.16     3443.34    173.20 o 
  -7   9   1    24593.72    23993.41    446.32 o 
  -5   9   1    15503.85    14410.57    277.03 o 
  -3   9   1     3287.29     3013.25    123.13 o 
  -1   9   1    11927.20    11737.92    233.85 o 
   1   9   1    14210.93    13547.92    270.36 o 
   3   9   1    23430.52    23474.20    343.28 o 
   5   9   1     3416.35     3350.09    135.63 o 
   7   9   1     2451.26     2437.68    148.48 o 
   9   9   1     4760.32     4459.92    200.90 o 
  11   9   1     7744.81     8183.35    260.69 o 
  13   9   1     9317.89     9184.53    245.74 o 
  15   9   1     2779.51     2505.11    137.58 o 
 -14  10   1    14690.15    12145.32    258.28 o 
 -12  10   1    11888.13    12225.15    266.99 o 
 -10  10   1     5733.38     5941.47    210.10 o 
  -8  10   1        7.96       50.10     51.10 o 
  -6  10   1    10332.48    10586.40    241.32 o 
  -4  10   1    35524.14    35011.68    434.99 o 
  -2  10   1    17259.20    16272.53    290.11 o 
   0  10   1     7918.34     8279.88    256.54 o 
   2  10   1      432.15      387.69     48.09 o 
   4  10   1    15833.71    15325.03    288.74 o 
   6  10   1    26090.07    26212.66    580.82 o 
   8  10   1    17689.38    18450.26    393.41 o 
  10  10   1     3284.80     3191.78    156.74 o 
  12  10   1      715.68      738.69     68.74 o 
  14  10   1     7696.11     6900.16    197.68 o 
 -11  11   1     1763.22     1621.14     88.68 o 
  -9  11   1    15220.04    15113.01    652.99 o 
  -7  11   1    24310.84    23468.58    548.36 o 
  -5  11   1     6997.20     7183.57    190.04 o 
  -3  11   1     6349.60     6276.99    178.72 o 
  -1  11   1    12887.94    12927.58    315.57 o 
   1  11   1     9779.53     9576.47    273.23 o 
   3  11   1    12396.83    12644.70    252.60 o 
   5  11   1      480.69      401.79     62.25 o 
   7  11   1       48.38       36.12     33.36 o 
   9  11   1     3395.64     3246.73    144.10 o 
  11  11   1    10990.06    10510.64    617.35 o 
 -10  12   1     3676.24     3216.73    175.69 o 
  -8  12   1      340.60      361.67     45.63 o 
  -6  12   1    10789.24    10296.10    329.38 o 
  -4  12   1     3943.72     3813.09    150.01 o 
  -2  12   1     3591.12     3448.41    149.21 o 
   0  12   1     3564.24     3569.56    154.06 o 
   2  12   1      996.16      794.40     74.84 o 
   4  12   1     7385.09     7293.25    210.28 o 
   6  12   1    11474.04    10939.20    248.36 o 
   8  12   1     4410.98     4155.87    302.59 o 
  -7  13   1     4366.38     3819.14    160.07 o 
  -5  13   1     1701.48     1509.09    106.81 o 
  -1  13   1      712.45      621.24     53.78 o 
   1  13   1     2658.00     2392.63    149.00 o 
   3  13   1     4807.18     4242.56    186.40 o 
   5  13   1     3728.91     3063.03    141.49 o 
 -20   0   2     1997.04     1913.42    163.35 o 
 -18   0   2     7691.29     8002.56    366.27 o 
 -16   0   2    14040.17    14086.77    504.41 o 
 -14   0   2    23442.41    26364.16    843.77 o 
 -12   0   2    18712.35    20619.60    555.39 o 
 -10   0   2    17380.15    19398.67    466.34 o 
  -8   0   2    90650.37    94424.11    870.00 o 
  -6   0   2    45694.57    48383.49    507.20 o 
  -4   0   2    39127.95    38498.71    349.14 o 
  -2   0   2    11215.39    11399.42    129.75 o 
   0   0   2    18549.48    16629.24    140.39 o 
   2   0   2   110965.34   111809.60    830.48 o 
   4   0   2    47678.21    46452.60    449.37 o 
   6   0   2    76373.25    78868.04    729.29 o 
   8   0   2     2523.72     2929.22    169.97 o 
  10   0   2    19484.26    20222.52    516.51 o 
  12   0   2    38126.18    39517.01    559.53 o 
  14   0   2    21373.39    22359.75    458.71 o 
  16   0   2    18261.12    19464.74    600.06 o 
  18   0   2       20.39      205.28     82.43 o 
  20   0   2     9479.67     9298.95    285.29 o 
 -21   1   2    13139.60    12823.31    519.13 o 
 -19   1   2    12022.49    11615.17    297.52 o 
 -17   1   2     4148.34     4313.89    197.10 o 
 -15   1   2     4144.07     4397.65    142.80 o 
 -13   1   2    18440.37    19641.60    245.88 o 
 -11   1   2    46473.44    47095.09    554.93 o 
  -9   1   2     3119.22     3180.35    124.87 o 
  -7   1   2      565.16      472.89     42.85 o 
  -5   1   2     1496.06     2261.66     71.60 o 
  -3   1   2    74028.27    78195.66    309.48 o 
   1   1   2    89734.41    84059.69   1125.88 o 
   3   1   2      572.11      387.64     24.11 o 
   5   1   2     8648.52     8993.54    159.37 o 
   7   1   2    28418.24    29291.46    346.11 o 
   9   1   2    35655.57    34699.90    445.96 o 
  11   1   2    10398.68    10184.58    277.88 o 
  13   1   2     2979.89     3312.91    121.73 o 
  15   1   2     9474.36     9554.58    299.32 o 
  17   1   2    15967.71    16845.90    323.16 o 
  19   1   2    13261.50    13172.36    285.99 o 
 -20   2   2      536.27      606.30     51.78 o 
 -18   2   2     1087.18     1180.83    105.37 o 
 -16   2   2     1852.34     1884.94    130.71 o 
 -14   2   2    13512.61    14212.43    245.19 o 
 -12   2   2     7359.64     7531.63    239.82 o 
 -10   2   2    15574.34    16916.07    312.02 o 
  -8   2   2    55623.98    57635.92    492.10 o 
  -6   2   2     9503.44     9491.68    176.39 o 
  -4   2   2    20724.54    21330.11    203.87 o 
  -2   2   2      985.70      920.73     69.49 o 
   0   2   2    31122.87    26840.75    267.98 o 
   2   2   2    79881.85    77745.84   1223.08 o 
   4   2   2    77744.27    75010.71    428.18 o 
   6   2   2    33360.71    33937.34    351.20 o 
   8   2   2       61.31       93.32     30.63 o 
  10   2   2    22320.03    23583.31    397.64 o 
  12   2   2     4998.72     4845.45    139.14 o 
  14   2   2     6397.50     6963.32    208.64 o 
  16   2   2     1866.79     2210.13    212.84 o 
  18   2   2       71.67      191.85    114.53 o 
  20   2   2     2632.43     2623.32    138.21 o 
 -21   3   2     2841.26     2632.81     94.19 o 
 -19   3   2     1337.08     1331.07    139.78 o 
 -17   3   2       25.35      120.93     46.70 o 
 -15   3   2       13.95       69.44     42.28 o 
 -13   3   2     5139.71     4899.35    123.17 o 
 -11   3   2     2729.98     3239.63    150.35 o 
  -9   3   2     6708.54     7369.69    197.02 o 
  -7   3   2     5659.42     6097.83    154.32 o 
  -5   3   2    10686.21    11420.68    179.05 o 
  -3   3   2     3037.92     2784.36     75.33 o 
  -1   3   2      521.87      626.17     78.34 o 
   1   3   2       37.53       82.69     24.57 o 
   3   3   2     8107.56     7898.25    129.72 o 
   5   3   2       21.31      103.33     22.79 o 
   7   3   2     4313.16     5051.23    151.35 o 
   9   3   2    13800.37    13106.19    278.34 o 
  11   3   2      116.33      197.47     37.00 o 
  13   3   2     1965.89     2166.70     98.75 o 
  15   3   2     1355.14     1315.93    113.27 o 
  17   3   2       29.46      133.18     46.94 o 
  19   3   2       19.42       39.12     24.89 o 
 -20   4   2       51.77       69.50     25.82 o 
 -18   4   2       27.52       90.24     51.02 o 
 -16   4   2     1252.38     1389.04    161.73 o 
 -14   4   2      786.53      787.18    124.20 o 
 -12   4   2       11.00       96.38     29.38 o 
 -10   4   2     8024.56     8386.44    230.68 o 
  -8   4   2      460.40      587.96     56.41 o 
  -6   4   2    21016.78    21366.87    281.37 o 
  -4   4   2    30556.49    29313.02    289.22 o 
  -2   4   2     8515.75     7940.94    106.23 o 
   0   4   2       63.43      122.89     14.95 o 
   2   4   2     2686.49     3387.12    139.97 o 
   4   4   2     2918.77     3254.96     97.83 o 
   6   4   2     5547.76     4710.32    139.85 o 
   8   4   2       83.14       35.23     28.32 o 
  10   4   2     3884.11     4222.64    171.65 o 
  12   4   2     6184.34     5786.17    134.82 o 
  14   4   2      326.97      367.05     68.63 o 
  16   4   2       35.46       61.19     33.91 o 
  18   4   2       76.87      152.89     57.54 o 
 -19   5   2     3422.71     3026.48    121.83 o 
 -17   5   2     3056.25     2984.08    218.86 o 
 -15   5   2      569.13      745.15    122.64 o 
 -13   5   2     6932.01     6794.36    178.35 o 
 -11   5   2    27527.07    26370.45    302.83 o 
  -9   5   2     9075.67     8331.46    222.34 o 
  -7   5   2      675.34      469.76     50.70 o 
  -5   5   2     1782.81     1678.42    115.57 o 
  -3   5   2    37619.60    36454.92    460.06 o 
  -1   5   2    19757.34    18067.42    312.46 o 
   1   5   2    10827.84    11191.23    233.79 o 
   3   5   2     6972.23     7563.36    233.45 o 
   5   5   2    13876.41    13662.69    338.97 o 
   7   5   2    39953.90    40091.88    745.02 o 
   9   5   2    12583.53    12969.30    284.35 o 
  11   5   2     1536.05     1476.50     92.40 o 
  13   5   2      142.10      164.38     54.56 o 
  15   5   2     5932.14     5595.31    301.00 o 
  17   5   2     7641.78     7732.61    694.16 o 
  19   5   2     8532.81     8094.10    236.90 o 
 -18   6   2     6647.66     6132.14    174.27 o 
 -16   6   2    30918.78    30473.46    469.27 o 
 -14   6   2    19412.92    19657.81    395.92 o 
 -12   6   2      282.43      387.32     68.76 o 
 -10   6   2    17955.61    18467.95    287.64 o 
  -8   6   2    24070.98    21332.59    505.78 o 
  -6   6   2    44766.55    41219.48   2486.76 o 
  -4   6   2    11915.47    10757.56    560.25 o 
  -2   6   2     4697.75     4476.08    172.79 o 
   0   6   2     3106.76     3322.67    147.89 o 
   2   6   2    59681.48    61917.28    671.77 o 
   4   6   2    46913.07    48207.49    638.14 o 
   6   6   2    14407.53    12993.00    416.55 o 
   8   6   2     1743.56     1619.92    113.31 o 
  10   6   2     3169.57     3120.63    165.79 o 
  12   6   2    11267.87    11082.94    300.28 o 
  14   6   2    10831.02    11161.31    405.97 o 
  16   6   2     4102.74     4351.60    134.00 o 
  18   6   2       90.33      100.42     40.87 o 
 -17   7   2      287.46      201.72     46.82 o 
 -15   7   2      967.33     1109.40     84.99 o 
 -13   7   2    11017.99    11132.03    241.93 o 
 -11   7   2    25325.22    25353.86    510.18 o 
  -9   7   2    11383.18    11620.66    293.71 o 
  -7   7   2      228.86      263.11     57.99 o 
   5   7   2    11289.89    11053.17    390.11 o 
   7   7   2    39861.43    41237.68    560.72 o 
   9   7   2    11002.66    11123.35    320.32 o 
  11   7   2     9473.91     9509.17    295.51 o 
  13   7   2      235.59      287.56     58.85 o 
  15   7   2    11732.42    12107.21    406.20 o 
  17   7   2     9970.94    10189.84    289.04 o 
 -16   8   2    13493.61    12885.56    330.77 o 
 -14   8   2     9317.04     9394.08    254.72 o 
 -12   8   2       66.70      150.85     59.52 o 
 -10   8   2     1490.25     1522.31    234.27 o 
  -8   8   2     8711.20     9040.23    267.13 o 
  -6   8   2    30940.42    30642.75    385.68 o 
  -4   8   2     5111.78     4722.26    182.73 o 
   2   8   2    52575.89    54307.74    853.71 o 
   4   8   2    31715.90    31062.69    444.19 o 
   6   8   2      283.65      396.05    110.01 o 
   8   8   2     1886.56     1706.56    148.52 o 
  10   8   2     6547.30     6767.95    250.23 o 
  12   8   2    10526.32    11003.09    306.58 o 
  14   8   2    13068.65    13467.80    417.68 o 
  16   8   2     5080.39     4953.57    199.79 o 
 -15   9   2      502.75      460.30     60.22 o 
 -13   9   2     2152.89     1973.68    126.09 o 
 -11   9   2    10184.98    10176.22    282.69 o 
  -9   9   2    27119.95    26712.34    607.10 o 
  -7   9   2     5866.93     5626.49    176.38 o 
  -5   9   2      841.20      737.76     65.03 o 
  -3   9   2    10307.81    10084.19    320.59 o 
  -1   9   2    11920.01    10981.94    226.71 o 
   1   9   2     6142.07     5639.71    176.96 o 
   3   9   2      745.30      695.04     62.64 o 
   5   9   2     6438.59     6351.71    187.20 o 
   7   9   2     7621.46     7556.64    262.75 o 
   9   9   2    12674.55    12943.51    341.66 o 
  11   9   2     4712.22     5069.20    204.55 o 
  13   9   2      125.50      143.75     52.64 o 
  15   9   2     4002.45     3925.76    166.15 o 
 -14  10   2      893.71      853.97     97.31 o 
 -12  10   2       36.47       26.60     23.59 o 
 -10  10   2      325.57      319.62     54.57 o 
  -8  10   2     3253.29     3372.36    163.56 o 
  -6  10   2      331.47      426.52     52.91 o 
  -4  10   2       25.99       42.45     28.27 o 
  -2  10   2      378.58      399.43     50.02 o 
   0  10   2      217.88      326.06     57.64 o 
   2  10   2     8457.25     8415.12    235.15 o 
   4  10   2     7494.18     7383.45    276.82 o 
   6  10   2      555.27      495.85     98.27 o 
   8  10   2       77.76       76.21     38.39 o 
  10  10   2     3524.12     3477.10    162.21 o 
  12  10   2     2029.46     1949.96    142.71 o 
  14  10   2       76.98       64.61     24.45 o 
 -13  11   2       26.34      -40.23     38.24 o 
 -11  11   2       92.13       36.54     42.26 o 
  -9  11   2     1221.58     1075.01     83.61 o 
  -7  11   2      373.44      396.97     63.11 o 
  -5  11   2     3319.26     3422.24    131.48 o 
  -3  11   2     7677.34     7615.90    194.94 o 
  -1  11   2     1018.83      993.72     91.64 o 
   1  11   2     2222.14     2102.07    130.15 o 
   3  11   2      803.57      859.37     73.74 o 
   5  11   2       85.66       18.14     33.54 o 
   7  11   2     1977.31     1969.36    122.42 o 
   9  11   2     1220.36     1142.12     87.44 o 
  11  11   2      247.80      257.52     51.08 o 
 -10  12   2      308.83      163.73     52.51 o 
  -8  12   2     4407.38     3863.82    217.22 o 
  -6  12   2     6486.07     6201.49    282.71 o 
  -4  12   2     3416.97     3376.82    116.35 o 
  -2  12   2      340.14      277.64     59.27 o 
   0  12   2     1772.63     1640.26    104.40 o 
   2  12   2     2479.66     2582.50    189.93 o 
   4  12   2     4274.51     4020.24    157.24 o 
   6  12   2     2746.18     2277.12    232.94 o 
   8  12   2       73.25      114.56     58.25 o 
  -7  13   2      910.85      782.14     77.29 o 
  -5  13   2     1399.67     1060.47     88.98 o 
  -1  13   2    10080.44     9514.48    303.46 o 
   1  13   2     7455.58     6811.29    254.17 o 
   3  13   2        8.10       -4.55     29.20 o 
   5  13   2     9492.57     8032.53    232.34 o 
 -21   1   3      167.68      190.89     37.04 o 
 -19   1   3      514.61      537.15     73.12 o 
 -17   1   3     8180.59     8619.73    275.05 o 
 -15   1   3     5536.15     5439.75    156.80 o 
 -13   1   3     7003.35     7916.41    141.18 o 
 -11   1   3     3600.53     3943.93    159.00 o 
  -9   1   3     5032.37     5171.88    155.37 o 
  -7   1   3    21242.01    22155.73    267.12 o 
  -5   1   3    69353.58    72026.34    387.04 o 
  -3   1   3    19920.39    20525.02    155.83 o 
  -1   1   3     3934.42     3394.00     80.88 o 
   1   1   3      265.27      245.55     27.04 o 
   3   1   3    14732.79    14149.28    166.58 o 
   5   1   3    14199.15    13243.71    201.51 o 
   7   1   3     6905.45     6720.74    189.93 o 
   9   1   3      109.74      195.64     70.05 o 
  11   1   3      385.84      393.12     59.59 o 
  13   1   3     5300.16     5456.00    158.22 o 
  15   1   3     3444.01     3351.61    186.49 o 
  17   1   3     4151.97     4423.72    203.05 o 
  19   1   3       97.90      155.44     41.14 o 
 -20   2   3     6093.89     5542.01    175.72 o 
 -18   2   3     9781.45     9745.79    287.20 o 
 -16   2   3     8933.43     8830.51    275.78 o 
 -14   2   3      165.95      324.96     45.77 o 
 -12   2   3     8805.25     9412.77    264.01 o 
 -10   2   3    47248.66    47522.28    515.56 o 
  -8   2   3    22723.75    23478.15    420.63 o 
  -6   2   3    30218.55    28958.16    285.91 o 
  -4   2   3    67786.70    70013.40    356.71 o 
  -2   2   3    36378.86    37740.51    984.69 o 
   0   2   3    17726.68    15010.84    220.74 o 
   2   2   3     7034.23     7242.18    125.97 o 
   4   2   3     3331.88     3669.88    192.35 o 
   6   2   3     8595.83     9039.59    185.54 o 
   8   2   3    17759.20    18350.82    309.33 o 
  10   2   3    48831.84    49528.05    585.04 o 
  12   2   3    11151.48    11177.67    214.06 o 
  14   2   3      302.95      365.83     67.74 o 
  16   2   3     1233.45     1280.94    113.56 o 
  18   2   3     9165.96     9393.48    260.62 o 
  20   2   3     2184.81     2033.88    119.10 o 
 -21   3   3     1555.45     1697.45     91.87 o 
 -19   3   3     1091.74     1035.20    125.77 o 
 -17   3   3    12899.92    13049.59    367.67 o 
 -15   3   3    32914.39    34012.39    519.36 o 
 -13   3   3    30578.62    31662.79    352.79 o 
 -11   3   3    14424.62    15442.50    320.21 o 
  -9   3   3     4198.60     4291.59    148.81 o 
  -7   3   3     8564.68     7402.59    166.92 o 
  -5   3   3    66813.73    64801.71    412.56 o 
  -3   3   3   171034.67   163173.33   2549.29 o 
  -1   3   3     3644.45     3048.40    108.01 o 
   1   3   3    44551.89    39933.01    428.19 o 
   3   3   3   121747.11   120332.30    511.16 o 
   5   3   3    62782.52    58496.01    459.93 o 
   7   3   3    34919.09    33538.04    394.09 o 
   9   3   3     2461.82     2715.44    130.87 o 
  11   3   3     1664.10     1647.10     90.85 o 
  13   3   3    15763.93    15333.57    294.10 o 
  15   3   3    23433.30    23980.08    466.39 o 
  17   3   3     6327.59     6386.30    220.14 o 
  19   3   3       16.90      100.22     27.04 o 
 -20   4   3     7943.44     7202.23    179.69 o 
 -18   4   3     4060.38     4162.34    254.41 o 
 -16   4   3     5050.36     4978.72    302.11 o 
 -14   4   3        8.10       31.40     46.18 o 
 -12   4   3    22374.66    21959.19    401.31 o 
 -10   4   3    46922.32    45748.77    536.48 o 
  -8   4   3    43869.33    43925.88    455.77 o 
  -6   4   3    24575.16    25141.20    299.65 o 
  -4   4   3      322.13      436.80     47.50 o 
  -2   4   3    42445.25    41841.83    448.22 o 
   0   4   3    68759.29    60895.52   1856.47 o 
   2   4   3   106997.48   107006.59    838.46 o 
   4   4   3     6560.93     6756.20    141.99 o 
   6   4   3     4480.61     4687.69    140.51 o 
   8   4   3    49425.64    51095.18    533.14 o 
  10   4   3    51204.30    51685.41    487.05 o 
  12   4   3    14928.60    14483.83    246.55 o 
  14   4   3     1368.80     1405.38    150.41 o 
  16   4   3     5164.51     4706.95    261.81 o 
  18   4   3    13478.47    13748.94    382.47 o 
 -19   5   3      256.33      330.13    104.13 o 
 -17   5   3     8046.52     8468.84    365.43 o 
 -15   5   3    12697.60    12948.77    476.33 o 
 -13   5   3    13884.45    14002.15    265.22 o 
 -11   5   3     8295.50     8187.47    167.91 o 
  -9   5   3     1315.56     1447.80     94.04 o 
  -7   5   3    11180.25    10204.94    485.81 o 
  -5   5   3    28679.58    26969.18    424.62 o 
  -3   5   3    56020.57    52917.78    516.54 o 
  -1   5   3    17319.34    17671.25    327.71 o 
   1   5   3    10953.94     8843.70    244.96 o 
   3   5   3     1931.80     2207.94    134.90 o 
   5   5   3    41913.57    40790.32    389.57 o 
   7   5   3    28072.69    26464.90    617.14 o 
   9   5   3     1334.85     1521.69    111.86 o 
  11   5   3     2699.99     2680.27    179.39 o 
  13   5   3    19842.16    19307.47    563.42 o 
  15   5   3    11986.69    12358.64    435.07 o 
  17   5   3      180.63      328.21     53.16 o 
 -18   6   3     1853.01     1830.39     98.41 o 
 -16   6   3      102.55      218.13     50.26 o 
 -14   6   3     3454.26     3143.65    160.58 o 
 -12   6   3      369.52      380.36     48.46 o 
 -10   6   3     4938.78     4744.24    147.14 o 
  -6   6   3     1432.00     1940.14    137.81 o 
  -4   6   3     6385.14     5303.59    204.05 o 
  -2   6   3     7207.52     7135.75    227.44 o 
   0   6   3    32338.72    31826.89    481.06 o 
   2   6   3     3523.41     2807.23    153.12 o 
   4   6   3      493.67      516.80     73.03 o 
   6   6   3     4835.88     5247.62    276.11 o 
   8   6   3     9537.05     9125.07    605.40 o 
  10   6   3     3972.12     3884.09    189.00 o 
  12   6   3     3415.91     3588.18    171.81 o 
  14   6   3       42.44      113.90     42.18 o 
  16   6   3     3091.69     3085.33    133.53 o 
  18   6   3     4287.26     4121.56    171.42 o 
 -17   7   3      143.32       82.82     27.89 o 
 -15   7   3     1804.29     1866.80     93.99 o 
 -13   7   3       64.69      109.94     31.97 o 
 -11   7   3      735.34      842.59     68.13 o 
  -9   7   3       95.62      126.58     31.71 o 
  -7   7   3     9447.00     9589.43    222.82 o 
  -5   7   3     2014.50     2586.57    155.49 o 
  -3   7   3     2401.34     2341.75    141.96 o 
   5   7   3     3546.44     3245.05    220.37 o 
   7   7   3     3758.12     3497.22    138.15 o 
   9   7   3      177.55      157.01     38.57 o 
  11   7   3      108.98      175.75     52.27 o 
  13   7   3      733.27      788.38    122.98 o 
  15   7   3        9.26       36.15     43.88 o 
  17   7   3      547.87      552.69     68.50 o 
 -16   8   3      266.80      257.69     53.43 o 
 -14   8   3       50.67       18.68     34.57 o 
 -12   8   3     1411.77     1509.84    111.99 o 
 -10   8   3     3475.09     3404.76    166.36 o 
  -8   8   3     6560.00     6112.45    216.05 o 
  -6   8   3     4675.86     5424.98    161.67 o 
  -4   8   3      746.03      781.49     77.58 o 
  -2   8   3     5635.16     5900.14    284.31 o 
   0   8   3     2615.49     2713.96    192.93 o 
   2   8   3     7300.94     7676.57    328.56 o 
   4   8   3     3237.02     3105.79    142.65 o 
   6   8   3     2755.65     2293.21    175.10 o 
   8   8   3    19385.42    19207.04    463.09 o 
  10   8   3     3964.43     4072.59    196.47 o 
  12   8   3     1608.12     1510.27    116.84 o 
  14   8   3       12.77      175.13     60.13 o 
  16   8   3       19.11        4.31     27.49 o 
 -15   9   3     9807.02     9689.37    320.10 o 
 -13   9   3     7591.39     7608.80    219.96 o 
 -11   9   3     2673.69     2757.34    145.96 o 
  -9   9   3     2757.41     2967.46    156.78 o 
  -7   9   3    21031.68    21237.70    341.47 o 
  -5   9   3    37010.55    35586.69    514.65 o 
  -3   9   3    10899.13     9880.86    220.52 o 
  -1   9   3     1039.94      820.52     64.99 o 
   1   9   3     9875.86     8659.21    261.13 o 
   3   9   3     8357.30     7508.10    215.39 o 
   5   9   3    12082.16    12636.07    611.82 o 
   7   9   3     7099.01     6516.83    247.23 o 
   9   9   3      756.79      779.89    104.07 o 
  11   9   3      484.68      443.24     66.54 o 
  13   9   3     9192.19     9588.53    331.00 o 
  15   9   3    11624.58    11365.15    269.66 o 
 -14  10   3       21.07        2.52     35.30 o 
 -12  10   3     2576.76     2792.44    208.80 o 
 -10  10   3    11844.75    11313.26    452.94 o 
  -8  10   3    25531.62    25641.76    970.64 o 
  -6  10   3     7769.31     8062.95    207.62 o 
  -4  10   3      105.87       98.43     29.62 o 
  -2  10   3    14887.36    14609.89    272.10 o 
   0  10   3    30258.44    30060.67    482.22 o 
   2  10   3    18431.47    18512.21    366.15 o 
   4  10   3      868.99      702.73     90.80 o 
   6  10   3     2216.61     1987.23    136.01 o 
   8  10   3     6407.51     6670.40    237.61 o 
  10  10   3    11560.17    12179.75    297.67 o 
  12  10   3     8186.24     8303.46    285.14 o 
 -13  11   3     6466.23     6211.08    236.64 o 
 -11  11   3     1275.40     1222.11    130.55 o 
  -9  11   3      233.98      221.83     69.75 o 
  -7  11   3    17352.49    18050.89    543.53 o 
  -5  11   3    11076.70    11266.34    234.22 o 
  -3  11   3     8158.69     8823.91    263.36 o 
  -1  11   3     1673.71     1567.69    110.50 o 
   1  11   3     1764.44     1870.80    133.48 o 
   3  11   3    14180.40    14001.62    334.06 o 
   5  11   3    13117.40    13723.06    327.11 o 
   7  11   3     9082.84     9203.43    260.11 o 
   9  11   3     2246.64     2193.74    117.94 o 
  11  11   3     1919.10     1772.14    117.61 o 
 -10  12   3     4330.85     4085.26    202.26 o 
  -8  12   3     7732.71     7666.35    302.21 o 
  -6  12   3      895.66      777.38    106.73 o 
  -4  12   3     3216.89     3210.72    230.17 o 
  -2  12   3     7206.30     7444.32    328.56 o 
   0  12   3    13108.85    12792.52    431.01 o 
   2  12   3     7782.17     7723.65    326.90 o 
   4  12   3      856.65      774.39    134.60 o 
   6  12   3     1992.07     1757.50    100.26 o 
   8  12   3     4172.78     3943.64    179.76 o 
  -7  13   3     2454.18     1955.13    118.16 o 
  -5  13   3     6541.65     5585.86    197.71 o 
  -1  13   3     2190.90     2079.42    146.77 o 
   1  13   3       11.57       64.35     40.31 o 
   3  13   3     1166.86     1000.18     96.47 o 
   5  13   3     1060.80     1026.18     86.19 o 
 -20   0   4     1959.37     1799.03    151.90 o 
 -18   0   4     2362.75     2595.31    210.82 o 
 -16   0   4     1839.80     1951.79    186.00 o 
 -14   0   4    10831.63    11512.94    251.60 o 
 -12   0   4    55314.30    59963.47    919.39 o 
 -10   0   4      567.09      823.91     97.31 o 
  -8   0   4     1100.27     1231.46     98.11 o 
  -6   0   4     8756.97     8842.74    211.08 o 
  -4   0   4   157695.50   170215.00    728.79 o 
  -2   0   4    16895.97    15391.81    161.79 o 
   0   0   4   176556.00   148743.17    606.30 o 
   2   0   4   130477.98   133678.03    741.09 o 
   4   0   4    22372.60    22583.37    348.30 o 
   6   0   4    39576.13    40927.60    561.89 o 
   8   0   4    79335.33    77104.66    915.80 o 
  10   0   4    14680.08    14146.47    452.87 o 
  12   0   4    10755.48    10776.92    452.21 o 
  14   0   4    32073.67    32155.40    779.83 o 
  16   0   4    19641.63    20487.94    640.80 o 
  18   0   4     6121.35     6395.43    301.62 o 
 -21   1   4     2420.25     2271.89    175.83 o 
 -19   1   4     6726.34     6821.61    224.42 o 
 -17   1   4    21978.59    22559.06    440.82 o 
 -15   1   4    19362.54    20677.66    305.12 o 
 -13   1   4       14.08      108.23     24.86 o 
 -11   1   4    16736.04    17124.94    323.43 o 
  -9   1   4    86292.31    85702.27    724.93 o 
  -7   1   4    87456.51    89185.27    526.17 o 
  -5   1   4    74736.72    74465.78    389.15 o 
  -3   1   4      373.88      621.09     28.25 o 
  -1   1   4    46234.23    39259.42    440.99 o 
   1   1   4   212273.95   200326.52   2176.78 o 
   3   1   4    67207.98    63786.66   1754.75 o 
   5   1   4    16566.89    17197.06    237.51 o 
   7   1   4     6491.94     6551.49    174.59 o 
   9   1   4    36746.01    37211.68    483.95 o 
  11   1   4    19679.57    20169.52    278.30 o 
  13   1   4    21935.56    22198.45    318.44 o 
  15   1   4     4683.51     5224.51    231.73 o 
  17   1   4     5033.99     5070.22    209.64 o 
  19   1   4     6625.44     7216.19    188.13 o 
 -20   2   4     5507.32     5520.08    178.77 o 
 -18   2   4      451.54      449.33     68.10 o 
 -16   2   4     2797.78     3188.27    166.08 o 
 -14   2   4    12769.49    13201.44    206.46 o 
 -12   2   4    12259.50    13408.17    310.10 o 
 -10   2   4     1288.63     1613.11     95.26 o 
  -8   2   4     2593.41     3999.88    126.33 o 
  -6   2   4    18210.97    17788.78    437.46 o 
  -4   2   4    81378.32    84919.67    380.58 o 
  -2   2   4    10818.47     9875.39     82.94 o 
   0   2   4    27466.70    24490.94    303.28 o 
   2   2   4     5000.25     4983.47     90.45 o 
   4   2   4    35176.22    37088.89    405.19 o 
   6   2   4    36458.04    33923.04    368.23 o 
   8   2   4    16371.44    15633.18    293.20 o 
  10   2   4     1333.97     1365.02    117.19 o 
  12   2   4     2240.09     2137.31     98.40 o 
  14   2   4     8152.00     8015.14    307.42 o 
  16   2   4     9548.01    10141.31    308.33 o 
  18   2   4     5298.42     5512.85    189.13 o 
 -21   3   4      217.32      196.67     54.33 o 
 -19   3   4     1901.45     1873.80    169.63 o 
 -17   3   4     4296.44     4494.50    286.74 o 
 -15   3   4     1264.28     1382.89    114.72 o 
 -13   3   4      102.72       65.41     26.25 o 
 -11   3   4     2064.03     1741.28    108.51 o 
  -9   3   4     8330.16     8219.44    201.95 o 
  -7   3   4       49.39      133.09     27.57 o 
  -5   3   4     4350.40     4582.74    107.26 o 
  -3   3   4    65796.04    65276.03    595.48 o 
  -1   3   4      756.02      471.12     52.18 o 
   1   3   4    16918.97    15296.30    280.78 o 
   3   3   4    24547.20    25001.94    237.09 o 
   5   3   4     1246.17     1770.03     78.39 o 
   7   3   4    10922.11    12834.53    248.12 o 
   9   3   4       33.41       85.70     47.61 o 
  11   3   4    12139.31    12147.55    424.00 o 
  13   3   4       32.32      131.79     49.75 o 
  15   3   4     1166.61     1133.28    105.16 o 
  17   3   4        5.67      113.81     44.21 o 
  19   3   4       39.11      159.75     42.81 o 
 -20   4   4       73.21       88.50     27.20 o 
 -18   4   4      196.31      205.52     72.08 o 
 -16   4   4     1336.39     1196.37    152.56 o 
 -14   4   4     3469.10     3324.79    118.95 o 
 -12   4   4      253.30      306.27     36.96 o 
 -10   4   4     2467.15     2370.33    119.82 o 
  -8   4   4      958.64      890.00     92.01 o 
  -6   4   4      692.43      779.06     53.23 o 
  -4   4   4      339.02      316.29     37.61 o 
  -2   4   4     1241.32     1254.62     94.15 o 
   0   4   4    24694.99    25635.10    381.33 o 
   2   4   4    11146.48    11812.05    295.33 o 
   4   4   4    16900.05    17802.11    229.64 o 
   6   4   4      631.68      567.37     50.97 o 
   8   4   4     1500.15     1544.89     94.76 o 
  10   4   4      292.46      422.96     43.06 o 
  12   4   4      402.73      292.94     46.49 o 
  14   4   4      178.88      250.42     53.55 o 
  16   4   4     4097.01     4142.79    173.19 o 
  18   4   4     4034.40     4148.92    154.61 o 
 -19   5   4     9416.86     9311.65    216.64 o 
 -17   5   4    13894.54    14272.53    480.07 o 
 -15   5   4     4846.95     4464.85    282.91 o 
 -13   5   4      910.48      855.30     63.61 o 
 -11   5   4     2616.86     2615.52     94.84 o 
  -9   5   4    24153.31    23020.17    562.84 o 
  -7   5   4    48438.00    47598.41    459.30 o 
  -5   5   4    32429.27    32543.28    570.16 o 
  -3   5   4    20061.72    21831.15    390.93 o 
  -1   5   4    14214.27    13358.15    298.99 o 
   1   5   4    17659.84    15526.75    341.81 o 
   3   5   4    44081.18    46258.49    641.84 o 
   5   5   4     1507.38     1273.18    120.18 o 
   7   5   4       21.69      114.94     56.24 o 
   9   5   4     7572.84     7697.48    250.96 o 
  11   5   4     3215.44     3269.50    137.58 o 
  13   5   4     1719.22     1851.17    177.42 o 
  15   5   4      384.01      454.24     62.61 o 
  17   5   4      848.19      831.88     69.08 o 
 -18   6   4      129.41      147.94     32.24 o 
 -16   6   4     3876.91     3709.91    165.09 o 
 -14   6   4    12585.90    12406.36    315.22 o 
 -12   6   4    11645.83    12097.13    247.70 o 
 -10   6   4     8242.45     7721.60    507.03 o 
  -6   6   4    10311.40     9541.47    302.50 o 
  -4   6   4    29979.71    27430.12    480.47 o 
  -2   6   4    27498.81    29379.60    481.37 o 
   0   6   4    23939.10    23946.65    439.84 o 
   2   6   4       81.02       99.23     35.01 o 
   4   6   4    25999.00    28014.37    545.56 o 
   6   6   4    40947.71    39334.28    768.92 o 
   8   6   4    13067.87    13008.99    330.94 o 
  10   6   4      141.30      284.86     76.42 o 
  12   6   4     1991.92     2312.59    211.14 o 
  14   6   4     6491.41     6440.94    551.06 o 
  16   6   4    10398.86    10970.94    370.75 o 
 -17   7   4    16331.13    15717.29    273.85 o 
 -15   7   4    15242.75    14621.92    257.14 o 
 -13   7   4     3524.67     3613.66    136.34 o 
 -11   7   4    22507.62    20882.46    320.85 o 
  -9   7   4    59667.49    57090.13    590.86 o 
  -7   7   4    36833.72    35820.20    549.54 o 
  -5   7   4     5594.45     5147.11    226.36 o 
  -3   7   4     1459.88     1721.13    126.79 o 
  -1   7   4    30953.05    30275.72    518.91 o 
   1   7   4    61976.65    65869.32    794.20 o 
   5   7   4    11762.52    11937.03    348.77 o 
   7   7   4     4976.42     5064.41    169.00 o 
   9   7   4    23938.46    25090.64    480.81 o 
  11   7   4    35690.65    35966.76    720.12 o 
  13   7   4    22375.83    23529.38    625.73 o 
  15   7   4       83.71      137.62     55.23 o 
  17   7   4     1511.34     1479.30    100.06 o 
 -16   8   4     1933.08     1580.11    128.62 o 
 -14   8   4     7088.80     6853.96    189.29 o 
 -12   8   4    22371.42    22204.79    406.83 o 
 -10   8   4    20804.88    21138.26    402.28 o 
  -8   8   4      139.53       87.37     41.04 o 
  -6   8   4    17866.93    17404.82    373.16 o 
  -4   8   4    24698.78    23677.83    415.95 o 
  -2   8   4    32226.98    33314.95    678.19 o 
   0   8   4     6254.95     6789.81    309.24 o 
   2   8   4     3055.30     3474.16    156.41 o 
   4   8   4     4202.59     3904.85    242.61 o 
   6   8   4    19693.21    19977.87   1088.94 o 
   8   8   4    16674.67    16649.16    394.86 o 
  10   8   4     7725.43     8476.82    282.59 o 
  12   8   4     1558.19     1530.25    161.68 o 
  14   8   4     7583.46     8062.58    310.75 o 
  16   8   4     5798.81     5819.39    193.36 o 
 -15   9   4     2453.23     2403.65    164.24 o 
 -13   9   4      168.37       76.21     45.75 o 
 -11   9   4      659.14      665.53    120.53 o 
  -9   9   4     8159.45     8686.80    407.26 o 
  -7   9   4     5877.28     5644.92    227.03 o 
  -5   9   4     1273.73     1154.30    102.96 o 
  -3   9   4     1543.50     1411.86    300.14 o 
  -1   9   4     2396.83     2490.67    138.82 o 
   1   9   4    11390.05    11206.11    295.07 o 
   3   9   4    11512.99    11382.08    241.32 o 
   5   9   4     4015.67     3805.40    245.65 o 
   7   9   4       60.26       96.79     44.77 o 
   9   9   4     2113.74     2437.17    151.47 o 
  11   9   4    10201.72    10487.94    409.38 o 
  13   9   4     3003.05     3131.64    187.67 o 
 -14  10   4      253.12      175.66     55.05 o 
 -12  10   4      754.30      771.10    111.17 o 
 -10  10   4     2071.23     2231.56    202.49 o 
  -8  10   4      729.63      670.44    124.27 o 
  -6  10   4      521.51      716.81    148.78 o 
  -4  10   4      854.06      673.98     81.32 o 
  -2  10   4      355.84      385.60     63.55 o 
   0  10   4      502.21      490.68    105.34 o 
   2  10   4     1422.62     1159.40     80.30 o 
   4  10   4    13507.93    12510.07    538.61 o 
   6  10   4     4697.42     4737.76    206.24 o 
   8  10   4     1542.12     1744.95    125.16 o 
  10  10   4      100.35      114.05     41.16 o 
  12  10   4     1223.63     1192.19    108.80 o 
 -13  11   4       10.70      -44.99     37.43 o 
 -11  11   4       22.17       31.89     43.83 o 
  -9  11   4      948.26      857.83    120.82 o 
  -7  11   4     1244.67     1228.61    149.29 o 
  -5  11   4     1090.79      967.90     93.28 o 
  -3  11   4       28.46        7.19     40.92 o 
  -1  11   4     5083.91     5100.34    299.78 o 
   1  11   4      617.65      717.83    118.28 o 
   3  11   4      163.69      231.51     97.73 o 
   5  11   4      267.97      326.43     56.20 o 
   7  11   4      473.07      426.12     69.04 o 
   9  11   4     3508.42     3565.67    197.82 o 
  11  11   4      363.78      399.20     57.55 o 
 -10  12   4     1166.72     1048.30    107.11 o 
  -8  12   4       55.72       -5.33     46.56 o 
  -6  12   4      933.51      777.04    105.16 o 
  -4  12   4     5935.10     6347.18    226.92 o 
  -2  12   4     7732.09     7606.37    336.50 o 
   0  12   4      407.15      463.98     90.45 o 
   2  12   4       61.15       10.67     49.42 o 
   4  12   4     2340.58     2297.29    118.54 o 
   6  12   4     3936.66     3618.81    197.83 o 
   8  12   4     3206.81     2783.77    149.65 o 
  -7  13   4     7742.04     7174.89    221.29 o 
  -5  13   4     1373.14     1079.53     89.03 o 
  -1  13   4     3604.77     3616.06    193.89 o 
   1  13   4    12166.21    11407.54    333.76 o 
   3  13   4    10744.90    10213.78    295.59 o 
   5  13   4     5509.88     5005.44    183.91 o 
 -21   1   5      858.14      840.95     56.34 o 
 -19   1   5     2000.39     1966.19    122.54 o 
 -17   1   5     5030.69     5064.31    208.63 o 
 -15   1   5      285.55      351.83     35.95 o 
 -13   1   5     1077.92      919.34    105.84 o 
 -11   1   5     3948.58     4223.80    159.43 o 
  -9   1   5    24906.80    28771.34    353.35 o 
  -7   1   5    45209.63    48636.14    708.80 o 
  -5   1   5    30529.68    32709.89    256.48 o 
  -3   1   5     7869.06     7843.46    215.90 o 
  -1   1   5     1688.95     1762.21     47.51 o 
   1   1   5      210.98      274.14     18.95 o 
   3   1   5     2842.45     2492.54     79.16 o 
   5   1   5      186.64      280.25     34.99 o 
   7   1   5    17638.30    17068.55    290.00 o 
   9   1   5    20213.49    18944.47    353.44 o 
  11   1   5     4690.00     4791.82    139.65 o 
  13   1   5      342.82      380.57     74.90 o 
  15   1   5     2819.20     2766.26    173.59 o 
  17   1   5     2563.10     2514.06    147.91 o 
  19   1   5      221.58      248.16     38.45 o 
 -22   2   5     1816.56     1810.83    115.54 o 
 -20   2   5     1285.51     1279.10     90.42 o 
 -18   2   5    13708.80    13887.95    328.57 o 
 -16   2   5    24643.46    24524.89    374.02 o 
 -14   2   5    22098.31    22974.84    268.44 o 
 -12   2   5      227.78      389.36     56.92 o 
 -10   2   5     8470.79     8797.39    214.76 o 
  -8   2   5    68637.79    73220.02    528.55 o 
  -6   2   5   136983.25   136725.38    601.09 o 
  -4   2   5     2476.84     2478.62     85.88 o 
  -2   2   5   110492.00    95884.45    612.53 o 
   0   2   5     2137.94     1754.05     91.14 o 
   2   2   5    59376.12    55380.31    313.76 o 
   4   2   5    41730.66    41710.02    351.48 o 
   6   2   5     4343.57     4925.82    145.82 o 
   8   2   5     1490.33     1569.93    124.30 o 
  10   2   5     7535.59     7837.19    240.85 o 
  12   2   5     9250.03     9087.39    201.19 o 
  14   2   5     8760.09     8978.47    297.51 o 
  16   2   5     2308.95     2368.67    149.67 o 
  18   2   5        6.40       53.75     52.46 o 
 -21   3   5    12712.63    11928.77    329.83 o 
 -19   3   5     5807.90     5925.66    300.65 o 
 -17   3   5     1951.51     2155.49    204.06 o 
 -15   3   5     5873.45     6598.96    240.70 o 
 -13   3   5    35433.88    36481.93    428.71 o 
 -11   3   5    27941.88    28876.52    424.49 o 
  -9   3   5    54843.83    56487.61    517.85 o 
  -7   3   5    18403.64    18290.62    250.69 o 
  -5   3   5      630.74      569.54     38.33 o 
  -3   3   5    57993.26    55473.14    253.93 o 
  -1   3   5   219368.23   196673.38   1009.37 o 
   1   3   5   190465.84   163944.00   3927.00 o 
   3   3   5      394.84      275.68     74.48 o 
   5   3   5    37452.26    40083.83    326.77 o 
   7   3   5    40156.89    38943.91    439.97 o 
   9   3   5    56441.66    55700.08    598.93 o 
  11   3   5    21463.44    21115.66    291.28 o 
  13   3   5     4167.72     4246.43    200.21 o 
  15   3   5    17431.37    17401.00    320.55 o 
  17   3   5    19682.48    20314.53    449.40 o 
  19   3   5     4725.30     4759.81    123.35 o 
 -20   4   5      715.59      755.35     62.29 o 
 -18   4   5    15944.23    15635.98    500.47 o 
 -16   4   5    26477.26    26551.06    690.64 o 
 -14   4   5    18922.85    18597.75    324.30 o 
 -12   4   5     4183.78     4163.28    120.53 o 
 -10   4   5     1475.64     1422.11     92.64 o 
  -8   4   5     8996.53     7211.30    178.39 o 
  -6   4   5     8446.37     7437.59    172.26 o 
  -4   4   5    32155.97    30247.46    596.19 o 
  -2   4   5     1135.58      960.65     78.84 o 
   0   4   5    47757.11    45382.74    536.03 o 
   2   4   5   116044.09   124104.21   1001.88 o 
   4   4   5    70653.55    68451.71    902.91 o 
   6   4   5      372.05      421.40     45.14 o 
   8   4   5     1007.10     1295.51    151.04 o 
  10   4   5     8547.04     7934.40    199.61 o 
  12   4   5    18166.94    17936.33    388.31 o 
  14   4   5    17292.87    17094.08    312.75 o 
  16   4   5      729.47      776.19     76.21 o 
  18   4   5     1237.87     1328.28     75.84 o 
 -19   5   5     6373.38     6240.37    176.41 o 
 -17   5   5      384.03      454.31     95.66 o 
 -15   5   5     1469.43     1611.98    172.13 o 
 -13   5   5     9985.82     9263.78    215.61 o 
 -11   5   5    28917.14    28780.87    367.71 o 
  -9   5   5    31099.28    31064.29    914.37 o 
  -7   5   5      184.53      260.88     47.62 o 
  -5   5   5     1950.96     1694.59    120.04 o 
  -3   5   5    44193.42    42425.57    562.86 o 
  -1   5   5    91117.35    86802.69    790.48 o 
   1   5   5    39708.40    39313.62    578.54 o 
   3   5   5      389.01      543.37     77.93 o 
   5   5   5     8652.64     9194.68    330.89 o 
   7   5   5    30295.47    29844.50    686.97 o 
   9   5   5     5092.20     5725.62    427.90 o 
  11   5   5     8420.12     8629.30    267.71 o 
  13   5   5     1320.25     1110.78    136.56 o 
  15   5   5     2518.07     2585.53    190.34 o 
  17   5   5     9237.22     9395.18    203.87 o 
 -20   6   5       29.68       57.99     30.07 o 
 -18   6   5     1401.84     1572.23    142.04 o 
 -16   6   5      285.74      305.26     53.30 o 
 -14   6   5      229.05      247.18     41.33 o 
 -12   6   5     3336.74     3009.15    155.51 o 
 -10   6   5     2456.99     2579.51    194.79 o 
  -8   6   5     8396.14     8032.67    309.00 o 
  -6   6   5    23182.26    22932.71    476.04 o 
  -4   6   5    13167.28    12436.79    332.87 o 
  -2   6   5     2666.29     2991.72    160.89 o 
   0   6   5      351.65      344.85     59.86 o 
   2   6   5     2443.32     2836.86    170.40 o 
   4   6   5    13650.64    15021.57    416.75 o 
   6   6   5    16190.31    16036.45    504.06 o 
   8   6   5        3.06       60.69     35.68 o 
  10   6   5     4236.82     4058.64    276.51 o 
  14   6   5     5560.94     5801.62    314.10 o 
  16   6   5      545.68      567.68     88.05 o 
 -19   7   5      308.72      331.28     47.46 o 
 -17   7   5       72.94      128.93     51.54 o 
 -15   7   5        9.58       14.18     34.46 o 
 -13   7   5        7.23       -5.88     30.94 o 
 -11   7   5      106.16      193.40     38.54 o 
  -9   7   5     1219.12      942.33     86.44 o 
  -7   7   5      827.10      838.20     65.09 o 
  -5   7   5      948.14      926.08    102.29 o 
  -3   7   5       10.92      107.86     40.01 o 
  -1   7   5       92.98      134.59     41.24 o 
   1   7   5     3263.56     3434.52    191.65 o 
   3   7   5     1616.17     1639.72    137.76 o 
   5   7   5       86.18       73.94     24.40 o 
   7   7   5     1200.85     1225.63     86.22 o 
   9   7   5     4134.55     3952.45    194.53 o 
  11   7   5       21.05       61.70     46.98 o 
  13   7   5        4.91       57.13     61.80 o 
  15   7   5        8.28       41.19     43.32 o 
 -16   8   5     4758.86     4468.95    153.26 o 
 -14   8   5      716.88      571.10    156.61 o 
 -12   8   5      239.66      238.34     88.20 o 
 -10   8   5     3889.14     3841.01    270.58 o 
  -8   8   5     3384.70     3483.05    174.81 o 
  -6   8   5     5638.70     5351.13    209.06 o 
  -4   8   5     1583.96     1992.85    124.72 o 
  -2   8   5      153.04      168.93     63.84 o 
   0   8   5     8102.04     8599.09    354.92 o 
   2   8   5     5408.13     5190.64    309.14 o 
   4   8   5     2904.66     3318.03    165.84 o 
   6   8   5     3283.38     2682.48    168.24 o 
   8   8   5      541.13      725.54     90.96 o 
  10   8   5      436.81      490.42     76.82 o 
  12   8   5     2097.69     2261.66    193.28 o 
  14   8   5     3672.11     3641.19    204.47 o 
 -15   9   5      708.14      413.28     73.46 o 
 -13   9   5     2233.99     2276.38    194.18 o 
 -11   9   5    10225.48    10246.60    432.51 o 
  -9   9   5     9739.34    10786.00    452.87 o 
  -7   9   5       14.84      -18.38    108.94 o 
  -5   9   5      397.18      481.59     68.77 o 
  -3   9   5     7484.64     7353.13    311.21 o 
  -1   9   5     8641.83     8648.49    258.95 o 
   1   9   5     3853.31     3665.45    266.23 o 
   3   9   5     3827.89     3897.32    184.15 o 
   5   9   5      198.50      274.91     56.71 o 
   7   9   5    27978.44    29297.51    524.84 o 
   9   9   5    21533.84    22244.69    445.01 o 
  11   9   5     3777.25     4095.99    244.89 o 
  13   9   5       92.87       63.96     39.11 o 
 -14  10   5     7012.07     6371.60    263.44 o 
 -12  10   5     1891.69     1834.68    169.98 o 
 -10  10   5     2849.54     3326.23    246.24 o 
  -8  10   5    16306.19    16314.62    546.05 o 
  -6  10   5    23166.24    23131.34    456.08 o 
  -4  10   5    25384.79    25648.03    472.62 o 
  -2  10   5      850.30      995.83     96.09 o 
   0  10   5    16179.37    16074.59    539.55 o 
   2  10   5    19195.83    18734.76    517.20 o 
   4  10   5    12409.59    12845.04    338.42 o 
   6  10   5     4129.93     3729.06    207.48 o 
   8  10   5      839.73      871.36     89.74 o 
  10  10   5     3714.95     3732.39    219.63 o 
  12  10   5    13262.21    13053.83    336.70 o 
 -13  11   5    14535.94    13985.61    361.22 o 
 -11  11   5    21540.45    22638.54    544.84 o 
  -9  11   5     7997.79     8423.03    359.91 o 
  -7  11   5       54.38       19.00     63.54 o 
  -5  11   5     2634.21     2637.98    151.12 o 
  -3  11   5    19361.45    19720.13    395.45 o 
  -1  11   5    45256.92    47936.70    912.97 o 
   1  11   5     9172.02     9759.49    411.24 o 
   3  11   5      916.73      978.69     90.58 o 
   5  11   5     9325.42     9207.07    344.13 o 
   7  11   5     8644.69     9187.07    253.95 o 
   9  11   5     6474.32     6391.61    259.55 o 
  11  11   5      562.83      422.91     56.95 o 
 -10  12   5      121.89       81.02     43.06 o 
  -8  12   5     4229.48     4211.26    224.85 o 
  -6  12   5    13015.08    13360.87    405.82 o 
  -4  12   5     6915.30     7324.14    217.40 o 
  -2  12   5      334.80      317.55     78.55 o 
   0  12   5     3547.65     3287.10    221.73 o 
   2  12   5    13080.70    13392.96    429.06 o 
   4  12   5     5391.49     5331.77    259.89 o 
   6  12   5     1695.09     1566.29    131.54 o 
   8  12   5        4.93      -29.67     29.97 o 
  -7  13   5       81.81       35.76     27.37 o 
  -5  13   5      966.88      812.02     77.42 o 
  -3  13   5      185.00      117.71     44.08 o 
  -1  13   5     2590.42     2643.42    166.74 o 
   1  13   5     1962.75     1760.68    132.62 o 
   3  13   5      197.35      163.72     44.61 o 
   5  13   5       40.90       48.81     26.97 o 
 -22   0   6     2262.70     2058.86    122.47 o 
 -20   0   6    13876.80    13426.46    411.60 o 
 -18   0   6    16890.91    16888.74    528.69 o 
 -16   0   6    10256.04    10156.71    302.73 o 
 -14   0   6     6184.38     6071.40    177.74 o 
 -12   0   6    28258.50    28182.90    606.24 o 
 -10   0   6    32623.65    32734.33    564.36 o 
  -8   0   6    95452.43   101676.84    844.51 o 
  -6   0   6    24014.08    25914.95    357.39 o 
  -4   0   6    59677.07    57021.29    430.46 o 
  -2   0   6     5667.85     5432.02    127.13 o 
   0   0   6    43297.11    36434.26    385.76 o 
   2   0   6    34190.80    33660.44    432.88 o 
   4   0   6     1106.29     1198.24     90.90 o 
   6   0   6    57801.70    60192.66    733.01 o 
   8   0   6    26568.96    26740.47    570.53 o 
  10   0   6    49762.18    48043.98    599.28 o 
  12   0   6    44797.40    42790.38    517.11 o 
  14   0   6      393.99      814.41    146.24 o 
  16   0   6    19538.17    20419.58    602.39 o 
  18   0   6     8437.67     9148.70    318.26 o 
 -21   1   6     1493.99     1477.07     88.06 o 
 -19   1   6      193.01      260.70    102.48 o 
 -17   1   6     2397.58     2874.96    157.32 o 
 -15   1   6    19072.20    20495.04    292.23 o 
 -13   1   6    28980.19    31440.15    485.45 o 
 -11   1   6    16354.26    16046.10    304.46 o 
  -9   1   6     1331.73     1982.78     93.83 o 
  -7   1   6   265781.72   282116.91    918.26 o 
  -5   1   6   104879.84   105829.77    464.47 o 
  -3   1   6     1210.94      998.64     32.96 o 
  -1   1   6     4975.54     4605.94     86.20 o 
   1   1   6    27533.89    27956.64    268.05 o 
   3   1   6    14483.56    13502.69    328.64 o 
   5   1   6    63012.65    59358.72    475.06 o 
   7   1   6    32168.14    32585.04    410.08 o 
   9   1   6      692.38      621.88     69.38 o 
  11   1   6      275.13      426.54     46.34 o 
  13   1   6    18276.59    18124.77    350.75 o 
  15   1   6    25360.25    26146.81    507.96 o 
  17   1   6     2018.54     2137.70    126.72 o 
  19   1   6      548.49      668.79     49.86 o 
 -22   2   6      498.67      472.98     68.17 o 
 -20   2   6     7048.17     7003.78    216.15 o 
 -18   2   6    11841.35    11850.89    301.43 o 
 -16   2   6     4927.53     4819.82    165.40 o 
 -14   2   6     2772.85     3050.93    101.13 o 
 -12   2   6     6786.45     6272.19    206.64 o 
 -10   2   6     1878.34     2037.11    103.37 o 
  -8   2   6    29755.76    32064.37    345.74 o 
  -6   2   6    35679.43    37181.75    360.63 o 
  -4   2   6     2935.53     4107.23     80.80 o 
  -2   2   6    45205.27    39276.51    363.17 o 
   0   2   6    57011.59    43009.25   4574.13 o 
   2   2   6   135073.67   138413.73    518.71 o 
   4   2   6     1608.09     1869.41     78.79 o 
   6   2   6    28431.87    30723.73    369.43 o 
   8   2   6    14369.72    13550.08    284.19 o 
  10   2   6     9234.72     9113.93    188.17 o 
  12   2   6     2371.40     2347.87    125.99 o 
  14   2   6       76.92      222.41     64.07 o 
  16   2   6     3818.85     3905.35    181.64 o 
  18   2   6     4609.67     4738.92    150.59 o 
 -21   3   6      372.58      392.37     66.85 o 
 -19   3   6       59.57      157.79     66.93 o 
 -17   3   6     1792.61     2064.03    196.68 o 
 -15   3   6      578.23      603.80     64.72 o 
 -13   3   6      132.05      154.36     28.16 o 
 -11   3   6     7633.91     7796.29    218.72 o 
  -9   3   6     1313.91     1591.04     87.38 o 
  -7   3   6       91.91      241.30     31.48 o 
  -5   3   6    19570.20    20695.28    233.41 o 
  -3   3   6    18315.44    12116.07   2526.97 o 
  -1   3   6     5650.36     6585.66    196.61 o 
   1   3   6     7406.67     6338.54    781.93 o 
   3   3   6     1794.25     1941.24     69.22 o 
   5   3   6    16660.55    16615.21    280.32 o 
   7   3   6     3669.69     4322.24    150.12 o 
   9   3   6        6.71        1.05     27.39 o 
  11   3   6      563.39      614.06     65.09 o 
  13   3   6      927.91     1016.42     84.30 o 
  15   3   6     2731.00     3036.87    164.20 o 
  17   3   6      179.83      159.95     39.78 o 
 -20   4   6     1987.20     2216.57    162.43 o 
 -18   4   6      174.25      107.14     60.65 o 
 -16   4   6      254.38      311.01     61.12 o 
 -14   4   6     1461.26     1416.25     77.94 o 
 -12   4   6       26.41       45.62     20.88 o 
 -10   4   6      673.85      592.35     58.26 o 
  -8   4   6    11677.43    12194.19    226.22 o 
  -6   4   6     9090.42    10406.40    175.48 o 
  -4   4   6      200.22      228.64     46.82 o 
  -2   4   6    14772.32    15009.37    318.93 o 
   0   4   6    13379.71    12318.54    296.32 o 
   2   4   6     5997.41     6518.12    240.60 o 
   4   4   6     8300.42     8837.71    306.05 o 
   6   4   6      129.99       75.04     46.97 o 
   8   4   6     6431.17     6636.31    333.69 o 
  10   4   6     6311.43     6217.75    245.26 o 
  12   4   6     1194.71     1259.79    106.68 o 
  14   4   6       11.48       43.83     34.03 o 
  16   4   6     1775.78     1720.48    103.60 o 
  18   4   6      170.89      202.68     47.30 o 
 -19   5   6       73.56      135.27     55.82 o 
 -17   5   6     1853.20     1784.43    178.00 o 
 -15   5   6    16533.91    16456.88    526.69 o 
 -13   5   6     2963.14     2703.98    101.29 o 
 -11   5   6      104.52       89.58     36.79 o 
  -9   5   6      286.66      396.03     78.49 o 
  -7   5   6     8342.05     7907.69    283.55 o 
  -5   5   6     3604.09     3179.66    168.53 o 
  -3   5   6    35481.28    35616.80    538.43 o 
  -1   5   6    17227.88    15704.14    357.01 o 
   1   5   6      791.78      730.27     87.00 o 
   3   5   6    24680.12    25617.70    519.85 o 
   5   5   6     7443.14     8421.76    327.24 o 
   7   5   6     6360.46     6274.41    321.59 o 
   9   5   6       75.14      191.35     66.58 o 
  11   5   6     6093.18     5491.45    369.72 o 
  13   5   6     2600.19     2641.32    117.09 o 
  15   5   6     7170.79     7594.54    299.94 o 
  17   5   6     6358.40     6359.58    243.18 o 
 -20   6   6     7638.99     7440.13    228.24 o 
 -18   6   6    11874.50    12017.76    389.67 o 
 -16   6   6     4910.50     4582.95    274.11 o 
 -14   6   6      886.89      726.56     80.41 o 
 -12   6   6    12016.47    12566.21    313.86 o 
 -10   6   6    54579.07    56366.57   1041.42 o 
  -8   6   6    44597.32    43457.51    723.77 o 
  -6   6   6     4690.92     4221.00    210.36 o 
  -4   6   6     1571.38     1537.59    124.05 o 
  -2   6   6    72029.82    66067.39    775.88 o 
   0   6   6    41241.38    39734.94    621.12 o 
   2   6   6    14970.63    16112.82    421.59 o 
   4   6   6     1599.54     1664.85    146.14 o 
   6   6   6     3096.44     3059.81    126.52 o 
   8   6   6    19365.31    19083.46    777.85 o 
  10   6   6    18945.58    18260.90    599.74 o 
  12   6   6     7540.63     8658.99    403.81 o 
  14   6   6       45.06      108.75     63.86 o 
  16   6   6     4984.06     5168.76    231.30 o 
 -19   7   6        8.83      -18.08     21.69 o 
 -17   7   6     7677.63     7513.39    301.83 o 
 -15   7   6    17261.28    17004.59    351.70 o 
 -13   7   6    18985.67    18378.85    386.37 o 
 -11   7   6     8050.54     7805.02    303.39 o 
  -9   7   6     7285.79     6813.28    186.44 o 
  -7   7   6    33105.55    32921.32    466.03 o 
  -5   7   6    46168.98    46334.32    725.15 o 
  -3   7   6    32969.74    32006.00    580.13 o 
  -1   7   6    17465.53    17196.68    427.87 o 
   1   7   6     9861.19    11635.60    366.65 o 
   3   7   6    23848.17    24014.70    396.77 o 
   5   7   6    26772.30    28300.96    391.55 o 
   7   7   6    23682.23    25288.24    505.75 o 
   9   7   6     4052.54     4324.53    208.62 o 
  11   7   6     5374.47     5809.60    328.07 o 
  13   7   6    11563.36    12254.96    438.26 o 
  15   7   6     8300.51     8388.57    297.66 o 
 -16   8   6     1497.75     1283.32     90.12 o 
 -14   8   6     2370.18     2333.32    130.12 o 
 -12   8   6     7619.78     7831.02    249.67 o 
 -10   8   6    51844.57    52984.07    979.41 o 
  -8   8   6    15105.35    14723.92    358.47 o 
  -6   8   6     1169.74     1174.19    118.63 o 
  -4   8   6     4033.11     4032.40    178.00 o 
  -2   8   6    26300.26    27191.16    636.37 o 
   0   8   6    13011.86    14368.90    469.00 o 
   2   8   6     8138.77     8018.60    394.33 o 
   4   8   6     3302.80     3308.98    168.33 o 
   6   8   6     4702.44     4649.23    208.71 o 
   8   8   6    25315.86    25544.99    493.66 o 
  10   8   6    25712.55    26611.26    492.71 o 
  12   8   6     7925.54     8507.72    356.61 o 
  14   8   6      247.49      286.49     64.45 o 
 -15   9   6     4655.23     4222.41    218.85 o 
 -13   9   6     6902.28     6821.96    328.06 o 
 -11   9   6     3337.56     3566.21    257.65 o 
  -9   9   6       30.31       60.96     66.61 o 
  -7   9   6     1929.92     1759.24    130.46 o 
  -5   9   6     4992.49     5013.63    211.03 o 
  -3   9   6     6020.24     5846.79    221.87 o 
  -1   9   6     3535.75     3563.78    202.38 o 
   1   9   6      248.08      340.59     57.84 o 
   3   9   6    13057.27    13000.04    337.47 o 
   5   9   6    15905.10    15970.83    389.22 o 
   7   9   6     8716.00     9606.02    300.50 o 
   9   9   6       83.12      114.09     48.77 o 
  11   9   6     2923.00     3407.47    218.90 o 
  13   9   6     1667.43     1659.82    127.32 o 
 -14  10   6      343.16      308.69     67.23 o 
 -12  10   6      133.28      104.68     54.78 o 
 -10  10   6      120.36      141.41     70.57 o 
  -8  10   6       37.78       45.08     56.95 o 
  -6  10   6     1425.37     1736.67    129.86 o 
  -4  10   6       27.79       20.74     37.42 o 
  -2  10   6     1370.99     1518.25    114.88 o 
   0  10   6      394.85      338.92     92.93 o 
   2  10   6       21.81       72.91     28.95 o 
   4  10   6     1521.52     1606.57    125.26 o 
   6  10   6     1296.73     1196.12    109.14 o 
   8  10   6       52.44       60.00     36.97 o 
  10  10   6     1095.72      943.25    112.91 o 
  12  10   6      461.99      457.62     65.91 o 
 -13  11   6      201.52      229.53     56.72 o 
 -11  11   6       41.68      128.25     67.75 o 
  -9  11   6       10.41      -69.23     63.35 o 
  -7  11   6       70.32      107.19     51.32 o 
  -5  11   6      437.62      504.08     70.13 o 
  -3  11   6     1586.61     1635.41    117.41 o 
  -1  11   6       76.91      123.18     68.80 o 
   1  11   6      120.10      173.17     76.05 o 
   3  11   6     1402.99     1493.90    110.47 o 
   5  11   6       32.48       62.09     35.87 o 
   7  11   6       99.31      163.91     62.59 o 
   9  11   6      117.38      130.56     45.54 o 
 -10  12   6     6381.21     6017.74    244.19 o 
  -8  12   6     3701.66     3463.83    202.16 o 
  -6  12   6      272.02      234.69     63.16 o 
  -4  12   6     1028.96     1145.83     88.65 o 
  -2  12   6     8241.10     8901.12    363.58 o 
   0  12   6     8092.11     8397.77    349.88 o 
   2  12   6     9551.22     9632.58    363.57 o 
   4  12   6     2338.24     2463.32    175.75 o 
   6  12   6      411.27      542.54     77.68 o 
   8  12   6     5862.50     5588.41    197.22 o 
  -7  13   6      706.28      615.60     67.09 o 
  -5  13   6     7268.05     6686.99    206.71 o 
  -3  13   6    11985.31    12484.16    350.63 o 
  -1  13   6      604.65      748.31     92.21 o 
   1  13   6     2723.82     2511.59    156.95 o 
   3  13   6     6730.01     5919.75    219.72 o 
   5  13   6     7949.83     7096.62    207.41 o 
 -21   1   7      135.55       93.65     33.23 o 
 -19   1   7     2714.21     2654.32    162.50 o 
 -17   1   7     4819.38     4566.26    164.39 o 
 -15   1   7     4558.94     4630.64    114.81 o 
 -13   1   7       40.78      201.04     68.89 o 
 -11   1   7     1512.31     1340.16     89.08 o 
  -9   1   7    29666.82    32016.75    364.04 o 
  -7   1   7    37107.86    40058.63    345.57 o 
  -5   1   7       97.99      137.00     20.75 o 
  -3   1   7      456.16      459.84     48.38 o 
  -1   1   7      584.85      679.02     47.87 o 
   1   1   7    20760.01    19410.91    168.38 o 
   3   1   7    24993.29    26644.89    285.02 o 
   5   1   7    16775.58    17060.89    265.04 o 
   7   1   7     4113.19     4760.74    162.03 o 
   9   1   7     5104.70     5467.14    197.33 o 
  11   1   7    10224.37    10069.33    190.79 o 
  13   1   7     1405.01     1541.13    252.63 o 
  15   1   7      810.20      844.99     99.22 o 
  17   1   7      195.78      224.41     48.95 o 
 -22   2   7     7700.65     7532.77    249.30 o 
 -20   2   7     9018.30     9050.49    347.09 o 
 -18   2   7     1454.76     1489.54    142.80 o 
 -16   2   7     5154.39     6130.31    184.11 o 
 -14   2   7    19771.44    21233.42    261.14 o 
 -12   2   7    27566.58    27945.26    534.19 o 
 -10   2   7    23581.41    23164.79    340.17 o 
  -8   2   7     1882.25     2118.16     96.86 o 
  -6   2   7    37056.52    35080.87    309.41 o 
  -4   2   7    34908.61    32349.12    300.07 o 
  -2   2   7   117254.19   108380.00    577.51 o 
   0   2   7      560.46      512.69     39.87 o 
   2   2   7    10941.49    11397.28    156.13 o 
   4   2   7    74291.27    73986.92    501.34 o 
   6   2   7    48584.20    46127.53    812.08 o 
   8   2   7    10172.79     9758.63    245.59 o 
  10   2   7    13504.70    13539.34    232.65 o 
  12   2   7       41.10      110.70     41.43 o 
  14   2   7    20100.31    21774.15    460.38 o 
  16   2   7     5962.37     6629.68    224.04 o 
  18   2   7     1565.75     1667.24    119.54 o 
 -21   3   7     1396.25     1506.39    125.60 o 
 -19   3   7    14104.92    13592.13    454.50 o 
 -17   3   7    23446.31    23104.96    619.93 o 
 -15   3   7    24373.75    25053.59    326.66 o 
 -13   3   7        8.07      121.30     25.55 o 
 -11   3   7     1875.42     1694.02    102.00 o 
  -9   3   7    47922.05    49807.79    471.11 o 
  -7   3   7    62577.56    61133.45    439.81 o 
  -5   3   7      919.33     1251.87     50.27 o 
  -3   3   7        6.07       40.61     26.80 o 
  -1   3   7    20327.17    19018.29    351.23 o 
   1   3   7   154050.53   161405.73   1141.55 o 
   3   3   7   178091.33   182235.91   1742.58 o 
   5   3   7     7406.42     6902.39    203.28 o 
   7   3   7     5430.73     6188.57    181.24 o 
   9   3   7    12248.26    11892.43    248.36 o 
  11   3   7    18977.35    18474.78    336.10 o 
  13   3   7    11123.14    11424.32    329.98 o 
  15   3   7     2432.47     2369.83    247.69 o 
  17   3   7      523.92      525.23     57.70 o 
 -20   4   7    11572.90    11713.87    370.14 o 
 -18   4   7      201.56      379.42     91.62 o 
 -16   4   7    15663.40    16354.57    376.15 o 
 -14   4   7    27445.09    27624.65    385.98 o 
 -12   4   7    14205.98    13881.22    247.28 o 
 -10   4   7    18474.42    18053.46    310.45 o 
  -8   4   7      898.21     1102.81     67.35 o 
  -6   4   7     3467.92     3533.07    176.47 o 
  -4   4   7    49859.34    46748.86    594.01 o 
  -2   4   7    88322.75    80565.20    784.91 o 
   0   4   7    23300.92    22729.97    431.32 o 
   2   4   7     1165.54     1601.75    127.43 o 
   4   4   7    31245.17    32748.76    615.38 o 
   6   4   7    30516.04    30767.79    668.41 o 
   8   4   7     9362.69     9488.63    278.89 o 
  10   4   7     7665.46     7453.20    205.63 o 
  12   4   7       51.39       70.76     29.62 o 
  14   4   7    11855.14    12762.43    316.48 o 
  16   4   7    18210.12    18583.59    367.28 o 
 -21   5   7      383.74      508.87     63.06 o 
 -19   5   7     5962.09     6197.64    282.56 o 
 -17   5   7    13094.53    13925.99    480.73 o 
 -15   5   7     2646.11     3052.28    159.35 o 
 -13   5   7       10.77       35.04     26.95 o 
 -11   5   7     8017.06     8096.41    382.78 o 
  -7   5   7    40403.35    40000.64    651.47 o 
  -5   5   7      588.04      546.96     74.38 o 
  -3   5   7     3634.12     3238.23    171.01 o 
  -1   5   7     5789.48     6151.12    234.29 o 
   1   5   7    32558.92    32857.98    590.57 o 
   3   5   7    28363.70    27051.52    557.51 o 
   5   5   7     2691.77     2566.09    189.84 o 
   7   5   7      391.37      587.18     73.77 o 
   9   5   7    14619.20    13870.16    281.46 o 
  11   5   7    12298.94    12487.44    445.60 o 
  13   5   7    11019.08    11355.95    284.85 o 
  15   5   7     4504.70     4726.56    169.55 o 
  17   5   7     2000.02     1897.76    122.71 o 
 -20   6   7     3962.30     4161.63    177.68 o 
 -18   6   7     1261.03     1008.74    121.54 o 
 -16   6   7     2234.75     2179.42    191.64 o 
 -14   6   7     1318.51     1181.29     99.33 o 
 -12   6   7     6545.38     6648.47    186.96 o 
 -10   6   7     2698.25     2534.91    137.26 o 
  -8   6   7     1392.65     1438.00    136.48 o 
  -6   6   7      211.12      255.48     57.97 o 
  -4   6   7    20703.36    19859.18    460.66 o 
  -2   6   7     3324.20     2952.11    175.58 o 
   0   6   7     9199.95     9569.23    322.87 o 
   2   6   7       55.29       81.74     42.24 o 
   4   6   7     3442.09     4317.51    241.14 o 
   6   6   7    14223.89    15071.19    285.94 o 
   8   6   7     4380.67     4555.41    168.03 o 
  10   6   7      216.67      209.38     84.02 o 
  12   6   7      635.63      746.71    123.56 o 
  14   6   7     1848.42     2045.65    176.73 o 
  16   6   7     1994.15     2112.10    138.87 o 
 -19   7   7      937.72      983.65     86.81 o 
 -17   7   7       10.31        4.48     37.72 o 
 -15   7   7      115.91       68.55     38.57 o 
 -13   7   7      132.37       79.52     37.75 o 
 -11   7   7     2275.03     2100.92    131.27 o 
  -9   7   7     4515.79     4353.58    150.64 o 
  -7   7   7     6559.15     7015.32    194.19 o 
  -5   7   7      540.64      718.62     94.93 o 
  -3   7   7      995.91     1115.08    115.27 o 
  -1   7   7     5218.14     4871.37    238.58 o 
   1   7   7      118.60      328.68     67.41 o 
   3   7   7     1385.88     1305.62     79.51 o 
   5   7   7        3.06       60.38     28.72 o 
   7   7   7     1310.69     1351.20     94.91 o 
   9   7   7      800.77      808.55     97.80 o 
  11   7   7       28.55      137.16     79.64 o 
  13   7   7        7.51       40.94     52.89 o 
  15   7   7       18.55       -9.84     35.73 o 
 -16   8   7     1710.04     1713.89    167.59 o 
 -14   8   7     2170.81     2238.38    128.73 o 
 -12   8   7     5932.40     5609.88    213.31 o 
 -10   8   7     5183.98     5436.77    318.62 o 
  -8   8   7      380.45      418.92    156.59 o 
  -6   8   7     7127.57     7153.46    248.01 o 
  -4   8   7     7474.07     7138.30    334.55 o 
  -2   8   7     6055.38     6728.30    324.32 o 
   0   8   7      763.33      606.28    100.23 o 
   2   8   7      332.92      355.81     57.12 o 
   4   8   7       73.37       83.90     45.87 o 
   6   8   7    12083.42    12445.32    342.80 o 
   8   8   7    18139.82    17182.50    409.47 o 
  10   8   7     3092.23     3566.74    252.28 o 
  12   8   7       52.35       65.01     53.89 o 
  14   8   7       55.44       79.44     37.33 o 
 -15   9   7     5044.42     4788.97    233.18 o 
 -13   9   7     1086.68      811.13    118.17 o 
 -11   9   7     9102.03     8884.37    403.96 o 
  -9   9   7    15691.56    15451.18    538.08 o 
  -7   9   7    17551.07    18441.79    412.32 o 
  -5   9   7    12553.29    12937.92    339.85 o 
  -3   9   7      858.74      861.39     90.52 o 
  -1   9   7    16695.48    16131.47    362.20 o 
   1   9   7    23867.11    23590.73    439.41 o 
   3   9   7     4621.74     4492.97    201.84 o 
   5   9   7      513.78      621.19     81.15 o 
   7   9   7       12.84       50.17     71.53 o 
   9   9   7     6724.30     7675.41    356.42 o 
  11   9   7     8364.10     8557.66    331.98 o 
  13   9   7     1364.56     1326.69    106.52 o 
 -14  10   7    13745.88    13497.85    383.09 o 
 -12  10   7    19697.10    20500.56    549.96 o 
 -10  10   7     1331.48     1529.22    168.04 o 
  -8  10   7     3917.33     4084.84    277.48 o 
  -6  10   7     2934.31     3049.34    170.67 o 
  -4  10   7     8977.08     9770.20    355.56 o 
  -2  10   7    18142.78    19097.42    472.32 o 
   0  10   7     8812.42     9096.64    413.66 o 
   2  10   7      284.85      900.45    603.40 o 
   4  10   7     9807.71     9982.90    298.23 o 
   6  10   7    22576.19    24311.13    456.32 o 
   8  10   7    19995.60    20888.97    552.73 o 
  10  10   7      455.11      448.13     77.93 o 
  12  10   7     2559.71     2496.93    131.72 o 
 -13  11   7       43.85       46.28     37.53 o 
 -11  11   7     5374.83     5309.44    262.87 o 
  -9  11   7     9728.26     9782.75    381.97 o 
  -7  11   7    11224.24    12255.58    314.82 o 
  -5  11   7    14594.97    14948.81    520.96 o 
  -3  11   7       74.37      117.21     43.83 o 
  -1  11   7    13432.41    13224.06    484.08 o 
   1  11   7    20616.40    22581.67    623.92 o 
   3  11   7    12285.55    13425.78    470.69 o 
   5  11   7     2929.03     3068.01    215.87 o 
   7  11   7      181.94      162.81     55.69 o 
   9  11   7     8645.76     9095.25    286.66 o 
 -10  12   7     2233.23     2137.34    146.24 o 
  -8  12   7      350.99      253.20     61.64 o 
  -6  12   7     1759.74     1626.05    142.61 o 
  -4  12   7    15118.96    15925.16    378.06 o 
  -2  12   7    17466.07    18279.89    516.79 o 
   0  12   7     3676.37     3507.81    225.27 o 
   2  12   7      190.97      130.98     55.10 o 
   4  12   7     2468.76     2228.78    164.67 o 
   6  12   7     4874.36     4770.89    211.26 o 
   8  12   7     2613.50     2415.99    123.38 o 
  -7  13   7     2466.87     2195.94    117.59 o 
  -5  13   7     3585.05     2858.34    131.20 o 
  -3  13   7       42.05       68.76     43.33 o 
  -1  13   7     1009.41      938.20     99.89 o 
   1  13   7     1976.07     2010.98    137.42 o 
   3  13   7      510.37      500.14     67.25 o 
 -22   0   8      519.97      494.71     69.37 o 
 -20   0   8      178.54      428.32     80.13 o 
 -18   0   8    11008.15    10896.75    417.40 o 
 -16   0   8    15621.33    16651.59    380.17 o 
 -14   0   8    10423.21    10896.99    318.58 o 
 -12   0   8    12067.47    11252.99    375.76 o 
 -10   0   8     3644.38     3160.05    174.31 o 
  -8   0   8   122727.75   118906.59    912.88 o 
  -6   0   8    51730.58    50243.08    502.56 o 
  -4   0   8    37342.28    33031.23   1030.81 o 
  -2   0   8    54383.06    52182.46    471.58 o 
   0   0   8     2654.70     2741.70    126.26 o 
   2   0   8    42254.78    36537.82    508.98 o 
   4   0   8    95246.84    87792.75    822.29 o 
   6   0   8    14925.50    13155.47    365.31 o 
   8   0   8     3966.91     3873.72    227.03 o 
  10   0   8     4275.12     3987.21    186.66 o 
  12   0   8    44186.31    44954.63    961.53 o 
  14   0   8    18816.10    19555.31    619.51 o 
  16   0   8     1181.98     1318.30    147.04 o 
  18   0   8      416.39      497.81     66.83 o 
 -21   1   8     9974.06     9359.05    220.41 o 
 -19   1   8    11889.87    12527.52    299.54 o 
 -17   1   8      161.67      176.55     35.50 o 
 -15   1   8     8689.81     9438.75    161.49 o 
 -13   1   8    22793.22    24445.24    417.67 o 
 -11   1   8    25917.91    27701.84    390.46 o 
  -9   1   8    29263.88    29548.30    348.48 o 
  -7   1   8    20880.58    21210.66    256.67 o 
  -5   1   8    39761.63    39429.06    302.62 o 
  -3   1   8    54730.01    52674.20    322.98 o 
  -1   1   8    45512.37    41425.64   2010.26 o 
   1   1   8    27410.80    29448.62    221.42 o 
   3   1   8     1976.31     3076.12    102.92 o 
   5   1   8    38288.66    37774.79    407.10 o 
   7   1   8    17174.56    16788.42    691.26 o 
   9   1   8    41014.67    39029.11    347.39 o 
  11   1   8    29298.69    27174.51    384.33 o 
  13   1   8     1369.96     1581.26    132.77 o 
  15   1   8     8890.86     9312.80    285.89 o 
  17   1   8     8134.78     7853.63    209.69 o 
 -22   2   8      864.98      699.54     74.75 o 
 -20   2   8       83.91      245.59     74.54 o 
 -18   2   8    12013.33    11878.77    325.06 o 
 -16   2   8    21436.74    20616.08    354.01 o 
 -14   2   8     7789.65     8323.84    162.64 o 
 -12   2   8    11607.80    12098.05    277.51 o 
 -10   2   8      703.55     1001.60    109.88 o 
  -8   2   8   119055.09   125008.87   1422.84 o 
  -6   2   8    85052.18    85971.17    610.34 o 
  -4   2   8     6961.71     5522.64    146.63 o 
  -2   2   8     1766.45     1796.24     56.68 o 
   0   2   8     3204.15     2901.00    203.39 o 
   2   2   8    17196.68    16658.32    198.53 o 
   4   2   8    26580.01    25726.17    708.52 o 
   6   2   8      963.49      989.84    167.07 o 
   8   2   8      264.43      357.55     52.64 o 
  10   2   8     1860.65     1923.22     94.58 o 
  12   2   8     5137.92     5518.98    237.49 o 
  14   2   8    10844.67    11483.06    326.66 o 
  16   2   8     1901.28     1941.82    116.55 o 
  18   2   8       19.92       60.84     16.38 o 
 -21   3   8      930.95      860.47     98.04 o 
 -19   3   8     1575.60     1724.19    167.40 o 
 -17   3   8      313.50      394.76     71.55 o 
 -15   3   8      340.38      379.85     46.67 o 
 -13   3   8       24.85       64.13     22.64 o 
 -11   3   8     1316.80     1301.29     88.34 o 
  -9   3   8    10074.30     9797.49    260.94 o 
  -7   3   8      337.13      447.51     39.23 o 
  -5   3   8    40457.17    40466.55   1086.13 o 
  -3   3   8    16475.43    16179.54    337.66 o 
  -1   3   8     3339.74     3095.88    152.57 o 
   1   3   8    23239.35    27040.43    497.52 o 
   3   3   8     2040.17     2359.97    159.54 o 
   5   3   8     3270.38     3750.03    155.99 o 
   7   3   8      804.08      882.87    121.78 o 
   9   3   8      962.38      978.52     66.12 o 
  11   3   8       15.04       99.07     47.25 o 
  13   3   8      173.89      202.87     77.97 o 
  15   3   8     2885.14     3220.26    155.54 o 
  17   3   8     1761.13     1636.59     69.09 o 
 -20   4   8      333.65      349.92     73.08 o 
 -18   4   8     1869.10     1765.38    174.80 o 
 -16   4   8      152.30      218.64     57.28 o 
 -14   4   8     5400.82     5067.00    166.64 o 
 -12   4   8       15.60       34.39     32.14 o 
 -10   4   8    11339.76    11559.71    383.06 o 
  -8   4   8    14718.15    15945.96    417.33 o 
  -6   4   8      123.87      167.00     42.52 o 
  -4   4   8    11192.37    10570.36    295.67 o 
  -2   4   8      676.87      950.01     91.53 o 
   0   4   8      448.05     1370.04    113.45 o 
   2   4   8     6526.84     7613.95    287.37 o 
   4   4   8     2978.44     2842.52    190.28 o 
   6   4   8     1584.37     1285.43    145.37 o 
   8   4   8      807.60      784.43    122.47 o 
  10   4   8      685.41      709.82     58.57 o 
  12   4   8     5620.33     5568.15    384.90 o 
  14   4   8      217.08      209.93     48.53 o 
  16   4   8      696.33      687.32     50.09 o 
 -21   5   8     4644.81     4387.94    178.53 o 
 -19   5   8     3430.79     3220.63    206.58 o 
 -17   5   8       26.00       60.63     63.06 o 
 -15   5   8      240.04      280.13     57.10 o 
 -13   5   8     2985.05     3087.61    108.44 o 
 -11   5   8     8671.52     8527.66    289.75 o 
  -9   5   8    14225.65    13357.39    413.80 o 
  -7   5   8     1079.69     1129.78    115.47 o 
  -5   5   8     2076.56     1450.44    122.03 o 
  -3   5   8    23911.03    24630.04    487.66 o 
  -1   5   8    33465.17    33934.91    569.74 o 
   1   5   8      265.40      444.80     76.80 o 
   3   5   8        3.15       76.34     45.25 o 
   5   5   8     6788.17     6554.84    309.70 o 
   7   5   8     4880.60     4575.21    263.86 o 
   9   5   8     7220.88     7422.42    253.71 o 
  11   5   8      293.71      453.82     93.11 o 
  13   5   8      792.58      875.61    156.55 o 
  15   5   8     1402.99     1417.14     68.23 o 
 -20   6   8     1257.96     1193.84    100.61 o 
 -18   6   8    11281.79    11291.81    387.35 o 
 -16   6   8    12050.60    12080.04    446.75 o 
 -14   6   8    13091.24    13495.79    327.63 o 
 -12   6   8     2838.05     3163.07    157.40 o 
 -10   6   8     7562.76     7386.55    234.18 o 
  -8   6   8    34585.21    34690.40    667.36 o 
  -6   6   8    64003.04    63738.95    867.14 o 
  -4   6   8    51354.94    50834.17    756.89 o 
  -2   6   8     5668.82     4681.68    227.59 o 
   0   6   8    32775.93    34240.50    644.79 o 
   2   6   8    40474.33    42472.82    735.26 o 
   4   6   8    23390.97    23166.43    577.36 o 
   6   6   8     7170.19     6668.53    341.42 o 
   8   6   8       72.62      136.78     37.87 o 
  10   6   8     9598.68     9387.88    423.42 o 
  12   6   8    22546.88    23632.94    641.98 o 
  14   6   8    13444.60    14387.15    437.61 o 
  16   6   8     1835.04     1744.32    113.03 o 
 -19   7   8     3253.52     2797.73    146.46 o 
 -17   7   8      808.99      802.67    107.30 o 
 -15   7   8       99.71      176.38     82.29 o 
 -13   7   8     9946.21    10336.33    292.55 o 
 -11   7   8    31604.21    28911.62   1153.50 o 
  -9   7   8    31357.73    30273.52    397.99 o 
  -7   7   8     6141.09     5766.34    163.03 o 
  -5   7   8     5726.33     5380.97    264.39 o 
  -3   7   8    23399.28    23115.46    535.03 o 
  -1   7   8    42143.64    44944.73    755.02 o 
   1   7   8    24664.99    25608.45    419.66 o 
   3   7   8       83.63      114.33     27.59 o 
   5   7   8     2740.52     2584.96    125.22 o 
   7   7   8    40524.70    40094.26    620.14 o 
   9   7   8    34359.11    36817.95    829.76 o 
  11   7   8     5582.63     6133.07    328.02 o 
  13   7   8       37.52       -3.28     43.74 o 
  15   7   8     3264.11     3230.65    158.75 o 
 -18   8   8     3364.38     3049.11    136.98 o 
 -16   8   8    21255.57    20724.03    492.27 o 
 -14   8   8    17421.37    16898.97    348.84 o 
 -12   8   8     1035.87     1116.31     98.33 o 
 -10   8   8     6432.43     6730.93    354.00 o 
  -8   8   8     6795.62     6448.25    237.71 o 
  -6   8   8    27392.49    28620.37    444.83 o 
  -4   8   8    16903.04    17218.12    349.93 o 
  -2   8   8      569.32      649.67     72.18 o 
   0   8   8     9293.34     9799.44    400.28 o 
   2   8   8    21519.69    21654.93    494.66 o 
   4   8   8    15315.18    16014.37    310.44 o 
   6   8   8    10763.98    11126.79    329.10 o 
   8   8   8        1.40       27.30     57.82 o 
  10   8   8     4626.98     4956.31    289.35 o 
  12   8   8     6131.10     6680.56    294.18 o 
  14   8   8     6168.06     6217.59    218.54 o 
 -15   9   8      693.56      697.69     94.76 o 
 -13   9   8     2554.18     2487.38    199.99 o 
 -11   9   8     4590.64     4868.48    299.57 o 
  -9   9   8     4799.29     4794.35    304.37 o 
  -7   9   8      234.58      184.94     47.92 o 
  -5   9   8     9634.85     9190.14    290.31 o 
  -3   9   8    18364.81    18222.98    579.97 o 
  -1   9   8     4591.59     4315.42    281.29 o 
   1   9   8     2038.68     1887.58    256.56 o 
   3   9   8      789.37      960.21     97.01 o 
   5   9   8      378.18      430.25     71.12 o 
   7   9   8    13101.52    13844.22    495.79 o 
   9   9   8    12603.53    14399.23    473.61 o 
  11   9   8      287.40      465.74     82.67 o 
  13   9   8        3.94       26.25     25.79 o 
 -14  10   8     1750.53     1740.20    141.12 o 
 -12  10   8      306.76      368.56     93.75 o 
 -10  10   8      118.20      172.74     73.50 o 
  -8  10   8       49.38       68.71     83.09 o 
  -6  10   8      131.84      167.15     47.66 o 
  -4  10   8     1175.59     1422.13    116.84 o 
  -2  10   8      514.40      598.26    126.96 o 
   0  10   8      290.94      424.96    101.09 o 
   2  10   8      739.23      768.34     84.68 o 
   4  10   8     3067.95     2895.52    208.22 o 
   6  10   8      160.70      162.35     77.66 o 
   8  10   8       70.44      215.72     68.39 o 
  10  10   8      204.23      235.19     59.24 o 
 -13  11   8     3167.08     3573.48    182.12 o 
 -11  11   8      511.85      540.66     91.72 o 
  -9  11   8       10.54       -4.04     47.56 o 
  -7  11   8      110.89      129.00     43.91 o 
  -5  11   8      128.85      131.31     47.11 o 
  -3  11   8      242.26      242.24     54.49 o 
  -1  11   8      339.17      312.49     87.77 o 
   1  11   8     1897.44     1965.42    188.77 o 
   3  11   8      477.04      530.64    105.46 o 
   5  11   8      102.29       37.94     45.20 o 
   7  11   8     1883.04     1843.33    149.30 o 
   9  11   8     2530.27     2483.78    142.92 o 
 -10  12   8      895.82      699.07     87.16 o 
  -8  12   8     5419.96     5581.62    244.85 o 
  -6  12   8     7172.38     7624.67    291.89 o 
  -4  12   8     3186.54     3396.84    144.43 o 
  -2  12   8        4.52      -16.25     55.21 o 
   0  12   8     3099.95     3233.56    214.21 o 
   2  12   8     4964.72     5443.39    263.51 o 
   4  12   8     3709.58     3772.45    205.37 o 
   6  12   8     2617.64     2688.53    152.07 o 
  -7  13   8     1179.02     1015.39     77.42 o 
  -5  13   8     1795.71     1602.02     94.89 o 
  -3  13   8    10160.57     9838.18    303.06 o 
  -1  13   8     7870.57     7663.41    266.93 o 
   1  13   8     3373.02     3460.52    172.78 o 
   3  13   8      180.94      214.25     45.13 o 
 -21   1   9     1366.54     1253.75    117.57 o 
 -19   1   9        0.29      282.48    234.60 o 
 -17   1   9     8409.28     8754.30    289.07 o 
 -15   1   9     1524.13     1332.53     61.50 o 
 -13   1   9     1670.08     1495.68     85.30 o 
 -11   1   9      905.68      643.66     61.76 o 
  -9   1   9     2839.24     2448.80    100.90 o 
  -7   1   9      189.38      181.90     34.34 o 
  -5   1   9    11614.70    11576.06    119.13 o 
  -3   1   9     1781.35     1540.78     60.87 o 
  -1   1   9     1428.49     1850.94    308.00 o 
   1   1   9     8561.42     9142.26    152.43 o 
   3   1   9    42599.67    42615.61    396.82 o 
   5   1   9    35050.04    36503.55    413.51 o 
   7   1   9     2003.46     1699.49    123.50 o 
   9   1   9       41.16       65.63     28.22 o 
  11   1   9      539.09      522.97     82.53 o 
  13   1   9     2064.28     2350.47    156.53 o 
  15   1   9      752.01      701.14    114.25 o 
  17   1   9     3300.72     3393.06    147.25 o 
 -22   2   9      632.69      676.64     74.79 o 
 -20   2   9     9479.79     9316.95    352.06 o 
 -18   2   9    19615.83    20170.09    420.76 o 
 -16   2   9     6110.81     5827.49    188.79 o 
 -14   2   9     3438.38     3610.38    106.89 o 
 -12   2   9     4437.04     5184.98    180.56 o 
 -10   2   9    63333.12    65642.23    557.72 o 
  -8   2   9    37346.56    36870.38    599.58 o 
  -6   2   9    29814.39    29495.59    304.46 o 
  -4   2   9       47.96      105.59     18.34 o 
  -2   2   9    10003.25     9542.88    249.50 o 
   0   2   9    71461.91    64509.72    711.48 o 
   2   2   9    76672.38    78157.63    722.53 o 
   4   2   9    40515.45    39949.19    389.64 o 
   6   2   9    13458.85    13467.97    263.12 o 
   8   2   9    19614.87    17862.65    307.61 o 
  10   2   9    15754.78    15631.25    312.31 o 
  12   2   9     1980.08     2107.16    148.73 o 
  14   2   9      289.39      317.16     59.44 o 
  16   2   9      564.59      593.21     64.45 o 
 -21   3   9     6900.58     6370.22    256.04 o 
 -19   3   9      421.21      627.08    107.15 o 
 -17   3   9    15600.05    16030.85    375.95 o 
 -15   3   9    22811.46    23105.69    363.33 o 
 -13   3   9    39148.72    38995.89    722.11 o 
 -11   3   9     4104.34     4206.01    153.06 o 
  -9   3   9     8016.96     7472.16    176.02 o 
  -7   3   9    41824.60    41129.60    327.12 o 
  -5   3   9    52557.02    46624.92    605.82 o 
  -3   3   9    29496.90    27222.21    463.73 o 
  -1   3   9      161.63      212.16     49.75 o 
   1   3   9      810.35      740.35     91.90 o 
   3   3   9    42058.52    42323.42    690.92 o 
   5   3   9    34424.88    36647.13    647.97 o 
   7   3   9    15067.59    14775.25    488.18 o 
   9   3   9    10802.07    10057.24    242.40 o 
  11   3   9     7370.29     7258.53    261.66 o 
  13   3   9    19218.34    20249.22    421.28 o 
  15   3   9    10949.46    11663.92    311.68 o 
  17   3   9     4472.10     3898.99     94.63 o 
 -20   4   9     7949.76     7576.66    302.27 o 
 -18   4   9    15984.90    16144.36    523.47 o 
 -16   4   9    14892.93    14751.92    357.67 o 
 -14   4   9     1575.37     1512.01     92.37 o 
 -12   4   9    13210.38    12778.23    508.67 o 
 -10   4   9    51536.11    52370.63    825.80 o 
  -8   4   9    46890.98    45716.07    716.02 o 
  -6   4   9     2634.60     3063.14    172.61 o 
  -4   4   9     2161.52     3153.32    170.55 o 
  -2   4   9    46081.57    46977.77    646.63 o 
   0   4   9   138709.28   133211.44   1140.11 o 
   2   4   9    69816.69    75263.18    926.47 o 
   4   4   9     1157.78     1114.56    129.11 o 
   6   4   9     7739.26     7349.56    341.81 o 
   8   4   9    21601.51    22742.06    743.14 o 
  10   4   9    27124.94    27446.57    483.51 o 
  12   4   9    15427.46    15414.98    504.67 o 
  14   4   9      905.82      895.89    183.76 o 
  16   4   9     5904.91     5543.86    173.37 o 
 -21   5   9     3963.88     3756.86    169.43 o 
 -19   5   9      114.36      189.79     65.90 o 
 -17   5   9     6840.13     6697.39    228.36 o 
 -15   5   9    16682.46    17383.56    435.48 o 
 -13   5   9     4874.59     5079.33    186.57 o 
 -11   5   9     6113.64     5636.87    158.64 o 
  -9   5   9      279.11      385.33     79.15 o 
  -7   5   9    34633.10    33332.50    616.45 o 
  -5   5   9    64804.29    60741.31    804.42 o 
  -3   5   9     2648.10     2225.11    155.18 o 
  -1   5   9     1079.10     1143.74    113.65 o 
   1   5   9     4613.82     4846.87    245.81 o 
   3   5   9    19431.98    21537.05    537.21 o 
   5   5   9    23516.80    23595.10    350.27 o 
   7   5   9    15877.17    15434.78    397.91 o 
   9   5   9       34.67       93.99     39.65 o 
  11   5   9     6420.34     5951.84    313.59 o 
  13   5   9     7263.66     7572.85    235.55 o 
  15   5   9     4942.41     4706.80    226.24 o 
 -20   6   9     1657.02     1514.11    113.82 o 
 -18   6   9     8462.36     8895.74    347.07 o 
 -16   6   9      840.48      990.70    136.59 o 
 -14   6   9     9794.84     9215.87    272.13 o 
 -12   6   9     5029.37     4358.19    187.04 o 
 -10   6   9     3262.37     3280.59    158.73 o 
  -8   6   9    19563.95    19407.72    510.81 o 
  -6   6   9     3687.35     3712.38    217.48 o 
  -4   6   9      893.14      778.64    100.01 o 
  -2   6   9     6299.39     5875.69    261.69 o 
   0   6   9     5075.18     4920.07    258.76 o 
   2   6   9    10731.88    10828.41    385.35 o 
   4   6   9       63.08       96.30     39.14 o 
   6   6   9     1619.42     1652.47     99.96 o 
   8   6   9     2266.88     2538.89    220.82 o 
  10   6   9     1340.82     1120.35    153.06 o 
  12   6   9     2428.72     2713.37    214.64 o 
  14   6   9     2243.67     2270.74    165.48 o 
 -19   7   9     1806.71     1570.32    112.92 o 
 -17   7   9      114.81      217.24     66.61 o 
 -15   7   9      172.74      118.57     48.49 o 
 -13   7   9     2180.86     2142.87    135.25 o 
 -11   7   9       14.92        9.92     49.79 o 
  -9   7   9      978.45     1122.56     88.31 o 
  -7   7   9      150.57      156.68     31.51 o 
  -5   7   9       34.85      145.17     94.69 o 
  -3   7   9     4762.00     4713.03    248.47 o 
  -1   7   9       49.26      132.76     52.60 o 
   1   7   9     3726.38     3929.36    136.45 o 
   3   7   9     1028.31      783.10    121.18 o 
   5   7   9     4996.02     4563.93    167.81 o 
   7   7   9     1492.98     1446.63    170.29 o 
   9   7   9     1618.71     1612.29    179.66 o 
  11   7   9      752.61      620.64    110.03 o 
  13   7   9      503.17      530.52     87.75 o 
 -18   8   9     3933.21     3498.44    151.75 o 
 -16   8   9       81.98      185.76     42.42 o 
 -14   8   9        5.55        8.72     59.30 o 
 -12   8   9     2670.49     2681.28    150.41 o 
 -10   8   9     1526.85     1355.03    165.10 o 
  -8   8   9     1751.24     1997.40    108.52 o 
  -6   8   9     1461.84     1631.33    115.53 o 
  -4   8   9      245.22      276.00     51.43 o 
  -2   8   9     5289.79     5644.38    210.61 o 
   0   8   9    12961.41    13133.02    318.17 o 
   2   8   9     1822.06     1795.21    125.45 o 
   4   8   9     2761.28     3192.20    174.60 o 
   6   8   9      806.08      691.41    178.45 o 
   8   8   9     4470.11     5025.86    304.01 o 
  10   8   9     4301.18     4449.96    265.86 o 
  12   8   9      831.00      917.70    107.77 o 
 -15   9   9    13087.45    12540.68    245.49 o 
 -13   9   9     6952.80     6289.06    322.92 o 
 -11   9   9       70.18      160.34     72.49 o 
  -9   9   9     3431.52     3478.04    260.78 o 
  -7   9   9     7705.88     7422.14    266.33 o 
  -5   9   9    11393.67    11715.82    329.46 o 
  -3   9   9     1810.96     1951.41    192.23 o 
  -1   9   9      966.21     1125.50    149.89 o 
   1   9   9     5522.32     5004.38    227.81 o 
   3   9   9     8007.67     7970.36    306.87 o 
   5   9   9    15135.26    15684.90    536.84 o 
   7   9   9    10125.42    10107.53    419.22 o 
   9   9   9      318.22      499.39     91.24 o 
  11   9   9      813.57      960.43    104.62 o 
 -14  10   9      409.12      334.40     69.09 o 
 -12  10   9     9157.18     9171.82    361.35 o 
 -10  10   9    16664.51    17581.10    543.31 o 
  -8  10   9    13582.71    14620.07    384.30 o 
  -6  10   9     3410.65     3555.13    182.49 o 
  -4  10   9       38.98       51.69     36.13 o 
  -2  10   9    12281.86    12641.75    328.17 o 
   0  10   9    23386.19    24169.51    673.40 o 
   2  10   9    13852.22    14351.61    515.86 o 
   4  10   9     3471.05     3470.09    249.71 o 
   6  10   9     1914.86     1823.92    173.51 o 
   8  10   9    19385.28    21755.78    527.25 o 
  10  10   9    11809.08    12556.60    337.38 o 
 -13  11   9    21470.91    21924.34    440.07 o 
 -11  11   9     5409.65     5976.57    270.37 o 
  -9  11   9      197.09      168.45     60.56 o 
  -7  11   9     9564.08    10120.34    279.58 o 
  -5  11   9    24403.07    26607.26    497.10 o 
  -3  11   9    27575.96    28361.54    461.35 o 
  -1  11   9     3410.95     3713.68    255.62 o 
   1  11   9      708.04      762.43    118.47 o 
   3  11   9    14432.01    16266.80    499.45 o 
   5  11   9    13499.62    14200.29    436.47 o 
   7  11   9     4985.68     4893.36    229.03 o 
   9  11   9      109.53      143.78     39.18 o 
 -10  12   9     8998.83     9327.64    287.80 o 
  -8  12   9     4560.93     4547.73    217.50 o 
  -6  12   9     3651.46     3569.35    197.53 o 
  -4  12   9      447.77      381.27     51.88 o 
  -2  12   9     9387.05     9715.18    367.79 o 
   0  12   9     6114.15     6426.44    292.38 o 
   2  12   9     3125.88     3290.55    201.31 o 
   4  12   9     1154.49     1247.73    115.51 o 
   6  12   9     1456.74     1365.76    103.76 o 
  -3  13   9     2434.85     2387.33    145.82 o 
  -1  13   9       61.20      132.69     45.57 o 
   1  13   9       53.91       64.85     36.55 o 
 -22   0  10    12253.96     9866.62    278.30 o 
 -20   0  10    12158.12    11980.07    383.53 o 
 -18   0  10     1037.10      970.79     96.60 o 
 -16   0  10    36384.59    35587.19    544.84 o 
 -14   0  10    33270.46    34289.25    408.52 o 
 -12   0  10    94604.45    99707.46   1094.32 o 
 -10   0  10    13784.80    14527.33    368.56 o 
  -8   0  10      247.51      319.02     54.02 o 
  -6   0  10     9531.35     8883.17    159.78 o 
  -4   0  10    20537.04    19756.41    328.20 o 
  -2   0  10    80977.98    67898.40    628.35 o 
   0   0  10    44352.10    43292.55    559.90 o 
   2   0  10    11621.70    13390.80    229.46 o 
   4   0  10    20015.94    20222.47    425.02 o 
   6   0  10    27019.72    27312.19    554.33 o 
   8   0  10    23427.34    22676.63    516.78 o 
  10   0  10    10728.57     9209.00    683.66 o 
  12   0  10     1760.75     1949.31    206.79 o 
  14   0  10     5080.72     5518.52    311.55 o 
  16   0  10    15785.67    15199.72    416.77 o 
 -21   1  10      582.06      795.30     94.89 o 
 -19   1  10    18400.99    18689.67    380.52 o 
 -17   1  10    17160.06    17009.00    269.79 o 
 -15   1  10     7082.82     7317.94    139.64 o 
 -13   1  10      910.71      939.48     58.84 o 
 -11   1  10    25219.63    26431.78    770.53 o 
  -9   1  10    41909.63    41432.00    409.84 o 
  -7   1  10    67560.49    65185.14    514.84 o 
  -5   1  10    32796.54    31254.25    554.74 o 
  -3   1  10     6183.25     5345.21    120.39 o 
  -1   1  10    23438.17    22309.64    642.54 o 
   1   1  10   146617.27   138343.86    727.34 o 
   3   1  10    57675.20    57819.64    479.91 o 
   5   1  10     1415.92     1739.57     94.59 o 
   7   1  10    12008.12    11303.22    265.66 o 
   9   1  10    20415.03    19229.99    337.09 o 
  11   1  10    29405.20    30148.65    549.60 o 
  13   1  10     5914.60     6158.05    242.93 o 
  15   1  10     1672.63     1643.71    133.00 o 
  17   1  10      530.46      606.92     38.41 o 
 -22   2  10     2079.99     2015.63    124.06 o 
 -20   2  10     4113.52     4259.36    238.74 o 
 -18   2  10       81.01      196.82     56.81 o 
 -16   2  10     1118.25     1328.71     93.30 o 
 -14   2  10      878.30      995.74     62.88 o 
 -12   2  10     4057.30     4018.03    156.69 o 
 -10   2  10    38977.45    38943.42    464.05 o 
  -8   2  10     7430.32     8381.92    171.21 o 
  -6   2  10    20359.01    20437.48    224.27 o 
  -4   2  10    31528.12    27408.76   1680.62 o 
  -2   2  10    21321.61    18842.99    216.58 o 
   0   2  10     2222.10     2388.39    150.68 o 
   2   2  10     7568.13     7777.67    286.09 o 
   4   2  10     1432.05     1859.00    108.23 o 
   6   2  10     9490.18     9262.00    363.13 o 
   8   2  10    21348.07    20084.08    333.48 o 
  10   2  10     3506.53     3115.92    141.13 o 
  12   2  10      606.09      619.84     84.96 o 
  14   2  10     6740.19     6808.48    234.71 o 
  16   2  10     7610.26     7408.05    193.24 o 
 -21   3  10        8.16       32.32     33.96 o 
 -19   3  10      130.83      225.08     72.62 o 
 -17   3  10     4399.35     4182.74    193.15 o 
 -15   3  10       77.85       71.45     30.54 o 
 -13   3  10     3292.40     3026.74    122.59 o 
 -11   3  10     3537.25     3820.44    226.95 o 
  -9   3  10      122.03      221.55     57.04 o 
  -7   3  10    14666.55    14719.14    376.27 o 
  -5   3  10      508.33      352.36     62.16 o 
  -3   3  10     2874.35     3240.89    169.94 o 
  -1   3  10       22.28      100.58     45.21 o 
   1   3  10     3218.19     4078.33    211.78 o 
   3   3  10    10686.04    12862.98    398.62 o 
   5   3  10      153.21      175.65     61.21 o 
   7   3  10     1062.76      986.03     95.73 o 
   9   3  10     1728.46     1696.96    102.57 o 
  11   3  10     4785.83     5117.47    359.57 o 
  13   3  10     1600.34     1653.22    119.90 o 
  15   3  10      220.95      225.60     45.04 o 
 -20   4  10       26.93        6.08     39.42 o 
 -18   4  10      396.50      464.99     70.40 o 
 -16   4  10      375.20      362.69     66.83 o 
 -14   4  10     1945.84     1924.55    104.46 o 
 -12   4  10     3269.17     3152.52    152.24 o 
 -10   4  10    13130.66    13357.06    372.13 o 
  -8   4  10      186.01      330.05     69.78 o 
  -6   4  10    11552.02    12539.11    360.04 o 
  -4   4  10     1407.19     1597.81    129.54 o 
  -2   4  10     2116.76     2082.37    145.45 o 
   0   4  10     1073.32     1108.24    114.60 o 
   2   4  10     4639.95     5089.64    253.91 o 
   4   4  10      155.43       73.61     41.22 o 
   6   4  10      559.97      550.21     71.14 o 
   8   4  10     5472.45     5161.08    217.15 o 
  10   4  10      137.93      210.71     49.93 o 
  12   4  10      340.02      379.26     61.94 o 
  14   4  10      288.24      315.58     40.76 o 
  16   4  10      900.76      751.40     67.77 o 
 -21   5  10     1339.13     1283.97    102.05 o 
 -19   5  10     6035.65     6015.25    282.24 o 
 -17   5  10     1915.07     1969.21    137.07 o 
 -15   5  10     4756.36     4537.02    195.07 o 
 -13   5  10     3016.65     2931.17    121.10 o 
 -11   5  10    13139.34    13270.08    246.24 o 
  -9   5  10    30956.56    30451.72    644.14 o 
  -7   5  10    58223.07    58230.93    845.89 o 
  -5   5  10    43658.20    46041.75    729.85 o 
  -3   5  10     8716.97     8954.48    316.01 o 
  -1   5  10    47755.59    46020.24    731.55 o 
   1   5  10     4177.84     4444.08    242.55 o 
   3   5  10     2711.27     2302.47    183.24 o 
   5   5  10     5033.91     4628.76    134.19 o 
   7   5  10      149.42      195.70     48.23 o 
   9   5  10    13890.09    13760.15    486.78 o 
  11   5  10    22081.78    21209.12    424.73 o 
  13   5  10     8251.14     8387.14    317.70 o 
  15   5  10     1372.39     1335.46    111.16 o 
 -20   6  10     1721.18     1724.75    121.63 o 
 -18   6  10      523.65      724.06    107.82 o 
 -16   6  10     1514.14     1435.90    158.49 o 
 -14   6  10    15656.53    15532.99    350.48 o 
 -12   6  10    17406.35    17671.39    374.04 o 
 -10   6  10     9200.72     9290.37    267.92 o 
  -8   6  10      331.27      328.10     50.62 o 
  -6   6  10     9917.40    10263.49    373.16 o 
  -4   6  10    21505.58    20593.51    514.24 o 
  -2   6  10    28291.14    28902.54    607.56 o 
   0   6  10    14750.58    15384.17    472.13 o 
   2   6  10      829.10      879.90    117.43 o 
   4   6  10     6064.02     6581.95    188.85 o 
   6   6  10    25336.80    26459.32    430.06 o 
   8   6  10    19216.59    19288.86    401.97 o 
  10   6  10     1483.06     1515.72    111.71 o 
  12   6  10      723.85      761.23    111.62 o 
  14   6  10     2916.06     2960.96    172.14 o 
 -19   7  10     8104.94     7983.52    254.58 o 
 -17   7  10    22960.28    22724.93    539.31 o 
 -15   7  10     7180.39     7405.75    232.34 o 
 -13   7  10       77.20       94.02     81.97 o 
 -11   7  10    11409.69    12149.11    460.82 o 
  -9   7  10    17629.81    17500.92    357.24 o 
  -7   7  10    33762.77    33572.73    611.05 o 
  -5   7  10    22722.05    21888.38    431.94 o 
  -3   7  10      324.08      326.30     50.56 o 
  -1   7  10    31896.44    34503.65   1416.05 o 
   1   7  10    53106.18    55259.91    686.40 o 
   3   7  10    24560.22    26047.30    377.96 o 
   5   7  10     2582.40     2906.10    232.15 o 
   7   7  10     2321.40     2156.36    205.60 o 
   9   7  10     6342.62     6646.92    345.77 o 
  11   7  10    15467.50    16303.33    491.80 o 
  13   7  10    12831.27    12746.09    359.86 o 
 -18   8  10      264.86      310.77     49.92 o 
 -16   8  10     5730.04     5441.79    321.99 o 
 -14   8  10    19193.16    18637.64    367.80 o 
 -12   8  10    11828.74    11727.27    310.96 o 
 -10   8  10    19930.87    20031.30    612.81 o 
  -8   8  10      623.31      634.66     64.09 o 
  -6   8  10    12937.70    12388.98    251.95 o 
  -4   8  10    21895.30    21384.94    409.95 o 
  -2   8  10    28262.37    28929.25    787.41 o 
   0   8  10    20093.27    20892.00    409.15 o 
   2   8  10      464.80      447.03     78.69 o 
   4   8  10    18964.45    19346.15    598.62 o 
   6   8  10    29415.85    29162.01    734.46 o 
   8   8  10     7862.42     9135.40    400.21 o 
  10   8  10      596.04      528.42     92.57 o 
  12   8  10      103.94      159.94     47.02 o 
 -15   9  10     1916.92     1974.65     99.45 o 
 -13   9  10      215.36      251.63     46.94 o 
 -11   9  10       65.21      136.95     40.93 o 
  -9   9  10     3479.04     3369.44    255.83 o 
  -7   9  10     3417.26     3309.88    178.40 o 
  -5   9  10     2073.56     2153.88    143.04 o 
  -3   9  10     2976.39     3108.07    242.21 o 
  -1   9  10     8046.42     9066.79    411.60 o 
   1   9  10     2264.43     2128.48    203.90 o 
   3   9  10     9333.73    10038.49    435.80 o 
   5   9  10     2247.03     2533.16    216.84 o 
   7   9  10      203.22      221.19     71.37 o 
   9   9  10     1516.46     1460.85    142.91 o 
  11   9  10     4328.11     4457.49    201.91 o 
 -14  10  10      798.62      639.45     87.40 o 
 -12  10  10       84.39      111.91     54.18 o 
 -10  10  10     1015.17      980.63    132.46 o 
  -8  10  10      206.05      257.71     60.90 o 
  -6  10  10     3599.50     3873.86    188.15 o 
  -4  10  10     6166.38     6125.79    233.55 o 
  -2  10  10     1717.38     1750.01    124.18 o 
   0  10  10      108.36      180.31     80.93 o 
   2  10  10     1021.33     1138.41    149.70 o 
   4  10  10      214.98      243.50     81.72 o 
   6  10  10       47.29      110.73     59.56 o 
   8  10  10      101.15      113.58     49.80 o 
  10  10  10      104.33      212.63     48.03 o 
 -13  11  10      627.47      674.54     82.47 o 
 -11  11  10     1728.59     1889.93    154.09 o 
  -9  11  10     2254.19     2437.28    186.49 o 
  -7  11  10     1317.04     1306.20    102.52 o 
  -5  11  10      325.27      363.05     60.25 o 
  -3  11  10      175.90      203.30     50.90 o 
  -1  11  10      124.45      112.16     61.21 o 
   1  11  10     2604.88     3003.69    222.25 o 
   3  11  10     1095.75     1276.97    140.49 o 
   5  11  10       50.06       72.99     48.48 o 
   7  11  10      251.39      228.73     57.64 o 
 -10  12  10     2641.22     2981.79    159.50 o 
  -8  12  10       15.03      -11.54     29.79 o 
  -6  12  10     2841.16     2917.96    173.01 o 
  -4  12  10     6220.26     6605.73    227.30 o 
  -2  12  10     5466.29     6116.23    282.08 o 
   0  12  10       82.51       62.06     43.15 o 
   2  12  10        2.26       32.80     36.60 o 
   4  12  10      178.20      211.91     51.71 o 
  -3  13  10        5.81       -6.20     27.66 o 
  -1  13  10     2354.54     2309.92    136.42 o 
   1  13  10     7261.49     7024.47    219.51 o 
 -21   1  11     3681.98     3599.17    192.75 o 
 -19   1  11     4127.52     4249.14    144.57 o 
 -17   1  11      180.75      243.15     44.20 o 
 -15   1  11     1549.46     1661.95     75.64 o 
 -13   1  11     4558.73     4249.51    122.34 o 
 -11   1  11    11351.09    11275.93    244.20 o 
  -9   1  11      568.49      587.77     66.77 o 
  -7   1  11    17040.72    17356.14    211.91 o 
  -5   1  11      168.06      117.56     30.94 o 
  -3   1  11    13578.86    12996.24    199.33 o 
  -1   1  11    30360.81    28525.57    318.49 o 
   1   1  11    11000.32     9797.00    173.01 o 
   3   1  11     3781.49     3968.42    110.03 o 
   5   1  11      116.78      418.21    249.32 o 
   7   1  11    19466.92    18222.35    306.83 o 
   9   1  11     8021.38     7548.57    213.42 o 
  11   1  11      431.28      493.81    155.75 o 
  13   1  11      586.05      523.14     75.97 o 
  15   1  11     2542.68     2477.48    127.45 o 
 -22   2  11     1103.69      837.82     81.25 o 
 -20   2  11      129.35      119.68     55.73 o 
 -18   2  11     6464.87     6779.25    462.68 o 
 -16   2  11    15737.65    16380.25    311.90 o 
 -14   2  11    22285.21    22845.35    294.91 o 
 -12   2  11     1471.96     1295.89     89.10 o 
 -10   2  11     7381.66     8049.72    249.04 o 
  -8   2  11    11101.59    10864.76    184.26 o 
  -6   2  11    45052.18    39218.32    362.89 o 
  -4   2  11    20607.78    19031.95    743.37 o 
  -2   2  11     2994.88     3436.70     99.84 o 
   0   2  11    18979.74    20290.07    460.19 o 
   2   2  11    80108.59    82231.25    966.80 o 
   4   2  11    28623.16    30239.81    832.60 o 
   6   2  11    29915.83    27953.50    642.09 o 
   8   2  11     1205.27     1365.93    115.62 o 
  10   2  11     7662.02     7239.59    264.43 o 
  12   2  11     2288.93     2621.32    158.58 o 
  14   2  11     4731.20     4787.99    187.30 o 
  16   2  11     3171.36     3012.93    102.78 o 
 -21   3  11    11824.61    11926.54    348.60 o 
 -19   3  11     9677.03    10138.45    278.56 o 
 -17   3  11     3112.66     2871.69    160.82 o 
 -15   3  11      709.45      627.03     63.49 o 
 -13   3  11     9622.31     9778.97    220.16 o 
 -11   3  11    42941.89    43491.46    767.70 o 
  -9   3  11    14144.34    13911.76    284.36 o 
  -7   3  11     5582.81     5638.04    238.47 o 
  -5   3  11    18622.28    18146.16    412.84 o 
  -3   3  11    68489.20    65788.68    780.07 o 
  -1   3  11    66135.48    58377.21    765.34 o 
   1   3  11    23677.76    24571.19    532.33 o 
   3   3  11     2656.62     2742.47    194.99 o 
   5   3  11     8323.11     8002.59    345.48 o 
   7   3  11    30717.56    30742.02    515.27 o 
   9   3  11    31516.76    31576.31    530.35 o 
  11   3  11     8156.38     7995.36    268.47 o 
  13   3  11      148.22      234.29     50.36 o 
  15   3  11     9270.88     9186.99    170.36 o 
 -20   4  11     1325.96     1574.35    141.68 o 
 -18   4  11     9601.06     9568.75    274.48 o 
 -16   4  11    25251.63    26014.62    474.19 o 
 -14   4  11    20790.51    21435.14    344.90 o 
 -12   4  11     4946.13     5451.37    166.40 o 
 -10   4  11     7155.97     7707.81    327.29 o 
  -8   4  11   103807.95   103316.28   1108.69 o 
  -6   4  11    93852.52    95687.50   1028.56 o 
  -4   4  11     3104.66     3317.26    190.92 o 
  -2   4  11      459.54      683.97     89.51 o 
   0   4  11     2676.90     3342.33    207.75 o 
   2   4  11     8605.17     8644.67    340.14 o 
   4   4  11    26366.39    26829.63    641.63 o 
   6   4  11    19989.88    19903.85    407.59 o 
   8   4  11      184.95      332.75    102.90 o 
  10   4  11    12923.62    13063.38    485.85 o 
  12   4  11    11088.48    11483.02    290.52 o 
  14   4  11     8354.89     8145.75    168.03 o 
 -21   5  11     4925.74     4998.19    196.68 o 
 -19   5  11    13228.38    14103.63    429.82 o 
 -17   5  11     2700.15     2883.10    186.22 o 
 -15   5  11     3454.20     3292.11    167.68 o 
 -13   5  11    14913.00    13924.45    262.77 o 
 -11   5  11    22095.07    22202.93    360.61 o 
  -9   5  11    16192.29    15457.86    464.53 o 
  -7   5  11       40.78      157.11     59.10 o 
  -5   5  11     3586.07     3709.44    220.34 o 
  -3   5  11    29530.33    27333.35    573.54 o 
  -1   5  11    22490.77    21135.48    516.21 o 
   1   5  11    17059.33    18600.48    511.11 o 
   3   5  11       55.29       60.31     49.93 o 
   5   5  11    19409.60    20295.89    453.84 o 
   7   5  11    15632.07    16163.89    308.57 o 
   9   5  11     8708.28     8699.51    279.27 o 
  11   5  11     7290.09     7316.92    243.95 o 
  13   5  11       56.90       30.13     25.97 o 
  15   5  11     2702.28     2407.37    126.96 o 
 -20   6  11       36.64       72.96     35.33 o 
 -18   6  11     1635.44     1670.46    153.58 o 
 -16   6  11     8272.18     8158.46    243.04 o 
 -14   6  11      584.99      534.14     55.32 o 
 -12   6  11     2722.02     2666.16    209.57 o 
 -10   6  11      438.49      405.46     64.24 o 
  -8   6  11    12928.63    13149.10    301.09 o 
  -6   6  11    12525.34    13033.86    433.66 o 
  -4   6  11      112.93      146.04     52.26 o 
  -2   6  11      130.05      108.36     48.55 o 
   0   6  11      120.34      395.55     82.39 o 
   2   6  11     3312.13     3231.69    156.05 o 
   4   6  11    16748.96    17096.79    298.24 o 
   6   6  11     9441.37     9000.87    333.15 o 
   8   6  11       43.60      100.03     40.89 o 
  10   6  11     4182.70     4064.48    177.81 o 
  12   6  11     4001.78     4282.34    240.60 o 
  14   6  11      209.90      200.59     45.43 o 
 -19   7  11      478.48      416.46     63.34 o 
 -17   7  11      125.39      263.48     69.62 o 
 -15   7  11      296.37      221.10     64.05 o 
 -13   7  11      281.74      234.34     73.08 o 
 -11   7  11      236.43      232.85     73.05 o 
  -9   7  11      947.74      886.53     63.69 o 
  -7   7  11     2571.16     2502.61    115.44 o 
  -5   7  11     8554.83     8537.43    204.51 o 
  -3   7  11      216.97      290.77     61.29 o 
  -1   7  11      748.47      826.15     84.78 o 
   1   7  11      107.33      180.18     70.86 o 
   3   7  11     4948.42     5554.31    216.99 o 
   5   7  11     5945.94     6026.76    331.16 o 
   7   7  11     1095.74     1338.63    164.80 o 
   9   7  11     1419.73     1475.11    161.95 o 
  11   7  11      108.03      182.46     57.73 o 
  13   7  11      341.86      307.62     57.24 o 
 -18   8  11     1695.88     1785.45    113.13 o 
 -16   8  11     6103.62     5998.98    178.37 o 
 -14   8  11     1313.94     1212.00    105.98 o 
 -12   8  11        8.05      140.25     64.64 o 
 -10   8  11     1458.84     1511.27    175.78 o 
  -8   8  11      823.79     1067.95     81.83 o 
  -6   8  11     5295.04     5051.19    164.40 o 
  -4   8  11     3274.50     3347.24    132.85 o 
  -2   8  11       99.13      116.09     39.26 o 
   0   8  11     7465.94     7827.36    254.58 o 
   2   8  11     5696.18     5380.75    314.06 o 
   4   8  11      788.55      841.67    132.66 o 
   6   8  11      358.17      479.00    105.69 o 
   8   8  11      178.00      218.41     70.06 o 
  10   8  11      161.13      260.43     67.33 o 
  12   8  11      478.42      430.44     64.88 o 
 -15   9  11      461.67      373.50     81.00 o 
 -13   9  11     9312.45     9237.76    418.86 o 
 -11   9  11    17007.26    17779.43    409.31 o 
  -9   9  11    10849.46    11997.33    476.03 o 
  -7   9  11     1687.31     1497.77    121.77 o 
  -5   9  11     1206.60     1481.55    173.69 o 
  -3   9  11    14738.68    15517.05    536.31 o 
  -1   9  11    23694.13    24130.21    669.11 o 
   1   9  11    16333.98    16952.03    561.21 o 
   3   9  11      306.34      326.15     88.83 o 
   5   9  11     4889.31     5420.62    308.41 o 
   7   9  11    13048.86    14078.50    464.56 o 
   9   9  11     5502.16     5538.86    257.64 o 
  11   9  11     1782.47     1730.86    114.49 o 
 -14  10  11     7245.44     6897.93    260.84 o 
 -12  10  11      414.71      386.93     81.63 o 
 -10  10  11     3393.08     3293.81    233.40 o 
  -8  10  11    16327.52    17234.54    383.14 o 
  -6  10  11    15683.46    16786.39    385.59 o 
  -4  10  11    11773.58    12101.75    323.49 o 
  -2  10  11      248.90      473.79    106.61 o 
   0  10  11     6941.64     6948.50    227.63 o 
   2  10  11    17839.39    19371.34    577.85 o 
   4  10  11    18303.05    18500.62    539.72 o 
   6  10  11     3363.10     3774.24    227.83 o 
   8  10  11      598.35      706.27     90.52 o 
 -13  11  11     7413.96     7130.43    239.51 o 
 -11  11  11    13432.49    15356.36    413.42 o 
  -9  11  11    11400.46    12258.98    404.72 o 
  -7  11  11       32.79       35.55     32.05 o 
  -5  11  11     2625.64     2438.02    136.59 o 
  -3  11  11     9343.83     9760.48    262.72 o 
  -1  11  11     8410.06     8874.89    375.38 o 
   1  11  11     4208.72     4362.56    256.78 o 
   3  11  11     1144.93     1178.15    130.33 o 
   5  11  11     4740.15     4966.67    235.45 o 
   7  11  11     8229.60     8152.19    254.22 o 
 -10  12  11       82.40       59.29     34.58 o 
  -8  12  11     5726.84     6046.09    234.96 o 
  -6  12  11     7677.29     7696.85    269.12 o 
  -4  12  11     7708.13     7672.38    263.70 o 
  -2  12  11      738.54     1012.66    115.74 o 
   0  12  11      106.36      142.31     53.27 o 
   2  12  11     3610.01     4033.14    202.25 o 
   4  12  11     7922.16     7629.57    245.31 o 
  -1  13  11      712.08      562.11     64.48 o 
 -20   0  12    16878.70    16394.98    431.68 o 
 -18   0  12    13587.29    14330.31    344.32 o 
 -16   0  12     2509.88     2565.01    342.86 o 
 -14   0  12    12997.83    12694.35    356.23 o 
 -12   0  12    36889.89    34932.05    639.06 o 
 -10   0  12    32604.14    30995.56    537.98 o 
  -8   0  12    17223.79    15364.96    482.85 o 
  -6   0  12    34493.89    35360.44    497.38 o 
  -4   0  12     9116.28     9104.25    250.67 o 
  -2   0  12    20091.77    18253.74    375.22 o 
   0   0  12   132855.45   126144.60   1059.08 o 
   2   0  12    34970.15    35848.05    406.11 o 
   4   0  12     9658.97    10391.25    322.58 o 
   6   0  12     3854.23     4517.55    177.74 o 
   8   0  12    53351.63    52286.30    982.36 o 
  10   0  12    16235.77    15863.50    561.36 o 
  12   0  12    10370.73    10330.04    439.26 o 
  14   0  12     3445.59     3545.98    226.20 o 
  16   0  12     1518.23     1721.35    116.01 o 
 -21   1  12     3469.98     3472.38    186.89 o 
 -19   1  12      410.24      448.35     56.50 o 
 -17   1  12    13154.98    13129.46    279.65 o 
 -15   1  12    30786.49    30881.95    515.65 o 
 -13   1  12    31398.46    31457.63    329.72 o 
 -11   1  12    19329.56    19003.70    315.17 o 
  -9   1  12      429.30      524.66     48.75 o 
  -7   1  12    11336.53    10655.07    195.46 o 
  -5   1  12    42797.63    38873.59    558.70 o 
  -3   1  12    67240.70    62259.11    568.18 o 
  -1   1  12     2587.07     2386.92    100.81 o 
   1   1  12    25279.03    28476.33    268.98 o 
   3   1  12    17135.81    14987.90    663.08 o 
   5   1  12    32307.49    30652.90    625.96 o 
   7   1  12    20912.36    20171.90    450.40 o 
   9   1  12      960.02      784.52     94.99 o 
  11   1  12      537.35      539.05     79.90 o 
  13   1  12     5866.72     6550.70    233.17 o 
  15   1  12    13251.39    13627.46    268.10 o 
 -22   2  12      153.06      169.59     40.77 o 
 -20   2  12     7138.75     7078.65    303.33 o 
 -18   2  12     8769.32     8760.67    225.57 o 
 -16   2  12     5709.88     5175.28    175.84 o 
 -14   2  12      100.71      117.79     32.48 o 
 -12   2  12    14996.03    14733.65    366.60 o 
 -10   2  12    19545.86    19059.33    335.93 o 
  -8   2  12    29491.55    28617.32    539.41 o 
  -6   2  12     6818.10     7562.08    264.30 o 
  -4   2  12     1555.15     1586.08    122.71 o 
  -2   2  12    13294.25    12618.01    345.93 o 
   0   2  12    15172.41    15584.82    414.74 o 
   2   2  12    11047.67    11900.14    383.50 o 
   4   2  12      219.66      258.33     47.72 o 
   6   2  12     2093.19     2055.77    105.30 o 
   8   2  12    11926.14    12189.91    268.47 o 
  10   2  12    14133.31    14053.18    366.60 o 
  12   2  12     1727.03     1577.66    121.22 o 
  14   2  12      220.65      335.38     69.75 o 
  16   2  12      423.01      529.84     62.67 o 
 -21   3  12      855.72      987.78    102.71 o 
 -19   3  12       28.12       63.08     35.28 o 
 -17   3  12      100.01       97.55     36.06 o 
 -15   3  12      606.04      518.53     59.34 o 
 -13   3  12      698.16      733.76     63.54 o 
 -11   3  12     3928.45     4209.83    210.43 o 
  -9   3  12      429.52      452.89     80.62 o 
  -7   3  12     9457.12     9977.85    329.44 o 
  -5   3  12     4295.96     4675.42    221.51 o 
  -3   3  12     2760.57     2890.56    173.59 o 
  -1   3  12       50.34       88.42     42.11 o 
   1   3  12       84.96       29.53     35.72 o 
   3   3  12      977.93     1169.54    133.32 o 
   5   3  12     1677.70     1750.34    119.62 o 
   7   3  12      604.81      544.07     60.01 o 
   9   3  12     1354.87     1392.83    116.43 o 
  11   3  12     2612.62     2569.64    150.94 o 
  13   3  12     1250.82     1489.91    104.25 o 
  15   3  12      944.78      940.96     74.48 o 
 -20   4  12      589.61      622.03     91.13 o 
 -18   4  12      128.42      160.89     47.20 o 
 -16   4  12       63.04       60.58     40.44 o 
 -14   4  12      393.85      448.67     95.96 o 
 -12   4  12      103.77      181.43     44.93 o 
 -10   4  12     4109.31     4253.48    246.64 o 
  -8   4  12     8826.85    10308.40    363.68 o 
  -6   4  12     1854.15     1830.25    152.13 o 
  -4   4  12     5745.89     6265.04    272.22 o 
  -2   4  12     4363.39     4698.99    236.98 o 
   0   4  12       50.44       82.72     51.23 o 
   2   4  12    12200.52    13416.25    439.46 o 
   4   4  12      114.26       83.38     37.29 o 
   6   4  12      214.74      341.91    101.22 o 
   8   4  12     2991.08     3009.86    242.64 o 
  10   4  12       36.63       47.77     76.97 o 
  12   4  12      953.03      973.62     69.05 o 
  14   4  12     1324.17     1213.40     59.18 o 
 -21   5  12     1377.70     1267.02     99.59 o 
 -19   5  12        1.62      109.23     52.37 o 
 -17   5  12     1557.93     1643.68    117.48 o 
 -15   5  12    16648.62    16526.30    451.24 o 
 -13   5  12    17791.77    17648.30    403.24 o 
 -11   5  12      263.72      304.72     55.91 o 
  -9   5  12     3934.99     3815.26    239.17 o 
  -7   5  12    16940.22    16671.82    483.53 o 
  -5   5  12    31066.22    31998.08    654.57 o 
  -3   5  12    13354.12    12484.98    403.89 o 
  -1   5  12     1481.42     1541.63    150.66 o 
   1   5  12      297.55      240.99     70.85 o 
   3   5  12    13125.96    13209.11    255.85 o 
   5   5  12    26989.17    25858.31    379.64 o 
   7   5  12     9050.96     9105.82    282.99 o 
   9   5  12       18.06      100.06     47.33 o 
  11   5  12      999.97     1055.22     92.59 o 
  13   5  12     5613.66     5506.72    166.98 o 
 -20   6  12     4964.29     4651.85    197.95 o 
 -18   6  12     9026.64     8625.77    339.22 o 
 -16   6  12     3072.20     2963.96    148.78 o 
 -14   6  12      887.27      929.29     85.13 o 
 -12   6  12     8113.71     8073.83    243.60 o 
 -10   6  12    21667.41    20594.08    414.44 o 
  -8   6  12    38125.89    35232.67    564.50 o 
  -6   6  12    12388.72    12053.43    469.07 o 
  -4   6  12      259.25      229.36     63.25 o 
  -2   6  12    11184.62    12146.99    422.14 o 
   0   6  12    35256.51    36825.48   1941.79 o 
   2   6  12    28078.41    28286.04    378.10 o 
   4   6  12     1549.94     1710.83     87.19 o 
   6   6  12     2654.25     2611.71    149.46 o 
   8   6  12    17729.00    17707.11    382.84 o 
  10   6  12    19939.65    18978.65    367.55 o 
  12   6  12    10784.56    10540.00    589.27 o 
 -19   7  12       47.63       91.41     37.31 o 
 -17   7  12     7110.59     7267.44    305.28 o 
 -15   7  12    22866.33    22795.31    402.94 o 
 -13   7  12    18053.50    18820.99    550.92 o 
 -11   7  12     3680.27     4238.77    277.93 o 
  -9   7  12     1322.84     1205.40     84.47 o 
  -7   7  12     2024.94     2392.27    115.07 o 
  -5   7  12    22735.72    23259.38    293.56 o 
  -3   7  12    11979.24    12090.66    240.71 o 
  -1   7  12     8979.18     9383.02    276.27 o 
   1   7  12       87.36      238.86    110.29 o 
   3   7  12    28494.65    29170.84    498.08 o 
   5   7  12    33943.81    35086.26    792.63 o 
   7   7  12     4605.48     4548.26    285.77 o 
   9   7  12     1202.79     1083.29    134.59 o 
  11   7  12      809.02      874.72    106.04 o 
  13   7  12    10621.95     9783.91    242.21 o 
 -18   8  12     9784.44     9649.70    259.13 o 
 -16   8  12     2637.20     2669.21    118.10 o 
 -14   8  12      421.54      718.52     76.64 o 
 -12   8  12     3455.98     3527.47    249.12 o 
 -10   8  12    12572.27    13300.88    500.37 o 
  -8   8  12    20401.07    18800.62    417.70 o 
  -6   8  12     4955.08     4427.57    246.19 o 
  -4   8  12     4277.08     3988.86    147.83 o 
  -2   8  12    31429.11    32155.90    884.80 o 
   0   8  12    34441.11    35284.33    790.57 o 
   2   8  12    20141.03    20462.44    607.51 o 
   4   8  12      507.80      666.28    119.58 o 
   6   8  12     2459.92     2560.42    212.82 o 
   8   8  12     6297.75     6389.57    311.03 o 
  10   8  12     9969.03    10477.80    341.84 o 
  12   8  12     3212.81     2779.04    130.31 o 
 -15   9  12     7098.32     6796.30    179.06 o 
 -13   9  12     4067.92     4444.28    170.57 o 
 -11   9  12      611.58      555.51    105.97 o 
  -9   9  12        2.94       38.62     52.01 o 
  -7   9  12     5350.59     5506.10    228.14 o 
  -5   9  12    12733.26    13382.46    494.95 o 
  -3   9  12    16466.46    16674.99    552.79 o 
  -1   9  12      493.47      581.66    114.93 o 
   1   9  12      262.96      291.10     87.12 o 
   3   9  12     7838.94     8151.31    380.38 o 
   5   9  12     5800.84     6338.95    322.22 o 
   7   9  12      217.53      311.90     69.72 o 
   9   9  12      627.21      643.07     85.18 o 
 -14  10  12        3.58       23.85     39.11 o 
 -12  10  12       33.32      151.55     58.63 o 
 -10  10  12     1719.49     1582.65    162.68 o 
  -8  10  12     4037.34     4101.03    186.03 o 
  -6  10  12      100.19      109.43     44.87 o 
  -4  10  12      519.16      476.40     70.33 o 
  -2  10  12     1607.69     1662.09    118.70 o 
   0  10  12      417.23      471.36     62.25 o 
   2  10  12       92.14      110.35     55.82 o 
   4  10  12      633.93      641.75    105.07 o 
   6  10  12       32.17       64.15     53.02 o 
   8  10  12      760.38      755.21     84.46 o 
 -13  11  12       58.52      109.07     35.77 o 
 -11  11  12      832.43      896.83    101.39 o 
  -9  11  12       40.54       31.08     54.61 o 
  -7  11  12      789.03      820.18     78.93 o 
  -5  11  12     4136.23     4140.12    171.48 o 
  -3  11  12      833.04      906.58     80.67 o 
  -1  11  12       48.72       54.11     45.72 o 
   1  11  12      161.69      173.30     59.60 o 
   3  11  12       18.90       25.45     38.07 o 
   5  11  12      137.88      115.52     38.40 o 
   7  11  12     1438.22     1527.45     99.83 o 
 -10  12  12     5248.06     5037.18    188.61 o 
  -8  12  12     3125.19     3452.74    170.77 o 
  -6  12  12      369.60      499.19     69.10 o 
  -4  12  12       50.87       51.02     31.07 o 
  -2  12  12     2882.07     3201.08    189.69 o 
   0  12  12     3363.78     3651.97    194.37 o 
   2  12  12     3369.01     3322.10    171.08 o 
   4  12  12      107.63      103.58     33.25 o 
 -21   1  13     1131.67     1220.32    110.83 o 
 -19   1  13     2778.02     2838.31    162.96 o 
 -17   1  13     9726.56     9263.58    234.46 o 
 -15   1  13     1853.05     1730.86     86.58 o 
 -13   1  13      148.50      178.33     29.71 o 
 -11   1  13       49.76       89.28     19.85 o 
  -9   1  13    16416.05    16455.79    280.92 o 
  -7   1  13     7445.97     6573.25    160.81 o 
  -5   1  13     7376.11     7346.14    165.96 o 
  -3   1  13      213.13      418.69     43.85 o 
  -1   1  13     3917.76     4352.93    141.01 o 
   1   1  13    17372.56    18251.13    308.84 o 
   3   1  13    14051.01    14366.05    297.04 o 
   5   1  13    17413.36    16930.52    349.90 o 
   7   1  13     2067.77     2069.26    110.61 o 
   9   1  13     1426.52     1341.55    120.39 o 
  11   1  13      120.31      117.64     48.03 o 
  13   1  13     3310.91     3477.36    161.50 o 
  15   1  13      778.33      804.05     61.63 o 
 -22   2  13     8782.98     7911.76    232.06 o 
 -20   2  13     2303.36     2459.72    216.51 o 
 -18   2  13      340.20      241.43     45.43 o 
 -16   2  13     9294.60     9387.18    235.49 o 
 -14   2  13     5499.68     5970.49    155.80 o 
 -12   2  13     2613.40     2891.63    118.66 o 
 -10   2  13     8346.92     8782.84    328.20 o 
  -8   2  13      900.50      844.82     97.52 o 
  -6   2  13    26361.93    24281.33    494.32 o 
  -4   2  13    75290.88    69699.41    824.00 o 
  -2   2  13    35055.79    33123.39    585.21 o 
   0   2  13      526.73      604.20     90.29 o 
   2   2  13      462.62      314.58     73.39 o 
   4   2  13     1201.36     1035.48     88.79 o 
   6   2  13    18508.41    18331.35    313.93 o 
   8   2  13    13831.90    13010.04    347.04 o 
  10   2  13      637.63      713.92     87.25 o 
  12   2  13      546.00      513.60     71.38 o 
  14   2  13    12076.72    12111.07    254.36 o 
 -21   3  13     1106.73     1100.24    108.01 o 
 -19   3  13     5212.76     5081.26    194.82 o 
 -17   3  13    21644.87    22735.67    359.96 o 
 -15   3  13    23489.00    23902.73    447.92 o 
 -13   3  13     1183.30     1286.48    118.27 o 
 -11   3  13     8222.68     8369.68    198.84 o 
  -9   3  13    58931.84    54450.92    827.37 o 
  -7   3  13    31561.09    29951.74    589.83 o 
  -5   3  13    23091.84    21386.38    490.13 o 
  -3   3  13     2099.21     1838.98    144.62 o 
  -1   3  13    17743.93    17913.38    479.40 o 
   1   3  13    25158.38    25725.96    592.31 o 
   3   3  13    32829.32    33798.53    723.65 o 
   5   3  13    15297.85    15054.42    352.72 o 
   7   3  13     5184.59     4963.08    170.08 o 
   9   3  13    13700.72    14177.25    354.40 o 
  11   3  13    10257.57    10777.54    294.75 o 
  13   3  13    13206.06    13181.55    229.32 o 
  15   3  13     1094.73      983.95     82.54 o 
 -20   4  13     5722.82     5671.09    258.44 o 
 -18   4  13      377.60      351.66     61.89 o 
 -16   4  13     2971.62     3285.45    170.45 o 
 -14   4  13    33753.51    33125.94    738.53 o 
 -12   4  13    26660.65    25822.92    508.63 o 
 -10   4  13    10200.31    10391.25    221.44 o 
  -8   4  13       91.56      226.24     66.70 o 
  -6   4  13    25658.00    27744.26    604.45 o 
  -4   4  13    92075.36    91971.73   1062.88 o 
  -2   4  13    52330.85    52145.68    817.73 o 
   0   4  13    13574.07    14582.96    461.16 o 
   2   4  13      151.07      212.14     67.90 o 
   4   4  13    16372.57    16219.38    341.96 o 
   6   4  13    31695.98    32190.77    428.10 o 
   8   4  13    37731.57    37597.13    578.94 o 
  10   4  13     6976.97     6656.55    236.05 o 
  12   4  13     1094.26     1114.12     68.01 o 
  14   4  13     5346.97     4683.39    140.52 o 
 -21   5  13      528.44      624.29     72.77 o 
 -19   5  13     4264.98     4098.42    230.41 o 
 -17   5  13    11956.19    12251.10    307.52 o 
 -15   5  13    13701.94    13552.15    337.08 o 
 -13   5  13     6097.04     6093.05    211.79 o 
 -11   5  13     5352.90     5242.08    167.43 o 
  -9   5  13    24437.92    24567.55    429.17 o 
  -7   5  13    43326.74    44633.76    813.00 o 
  -5   5  13    16284.72    16775.61    486.10 o 
  -3   5  13      654.47      901.18    116.20 o 
  -1   5  13    14770.70    16158.06    503.60 o 
   1   5  13    13748.12    13083.63    315.18 o 
   3   5  13    16684.91    16681.81    441.04 o 
   5   5  13     4145.80     4271.52    156.81 o 
   7   5  13      849.47      900.09     92.95 o 
   9   5  13    12271.36    12601.74    323.34 o 
  11   5  13    11191.06    11043.16    337.18 o 
  13   5  13     1840.68     1674.67     83.70 o 
 -20   6  13     2811.28     2695.90    150.44 o 
 -18   6  13      105.63      114.04     34.60 o 
 -16   6  13     2600.08     2526.59    143.69 o 
 -14   6  13     4164.32     4045.30    170.51 o 
 -12   6  13     4389.16     4205.81    179.56 o 
 -10   6  13      313.42      457.06     53.55 o 
  -8   6  13      470.47      386.65     40.79 o 
  -6   6  13      982.47     1095.43     75.60 o 
  -4   6  13    10495.51    10304.31    270.89 o 
  -2   6  13      520.84      637.67     87.59 o 
   0   6  13      246.42      233.92     38.21 o 
   2   6  13     1791.63     1908.60    102.59 o 
   4   6  13     2023.46     1936.99    106.18 o 
   6   6  13     2455.60     2412.42    145.46 o 
   8   6  13     3825.21     3580.26    171.14 o 
  10   6  13      105.18      224.85     48.75 o 
  12   6  13     1397.37     1206.33    107.54 o 
 -19   7  13      639.55      560.85     71.13 o 
 -17   7  13      532.43      616.04     93.66 o 
 -15   7  13        9.88      -10.38     29.57 o 
 -13   7  13     1208.03     1292.10    149.30 o 
 -11   7  13      122.53      114.12     56.43 o 
  -9   7  13      105.63      213.05     50.78 o 
  -7   7  13      117.41      119.24     33.25 o 
  -5   7  13      815.96      608.93     52.17 o 
  -3   7  13      252.30      274.70     53.07 o 
  -1   7  13       76.86      135.20     62.00 o 
   1   7  13      413.04      388.87     49.16 o 
   3   7  13       67.01      203.77     47.79 o 
   5   7  13       42.75      191.04     45.38 o 
   7   7  13      151.26      109.55     37.96 o 
   9   7  13      176.48      147.70     58.10 o 
  11   7  13        3.91       55.17     36.40 o 
 -18   8  13      351.03      319.07     53.28 o 
 -16   8  13      566.23      481.54     62.71 o 
 -14   8  13     4583.82     4171.40    172.74 o 
 -12   8  13     3274.85     3524.22    247.33 o 
 -10   8  13      284.63      206.60     75.23 o 
  -8   8  13     2824.09     2565.68    151.00 o 
  -6   8  13     6950.28     6718.14    238.60 o 
  -4   8  13     4613.08     4276.70    190.52 o 
  -2   8  13      467.83      417.99     90.82 o 
   0   8  13     3616.54     3806.32    262.00 o 
   2   8  13       88.08      170.46     70.03 o 
   4   8  13     2196.24     2085.58    194.32 o 
   6   8  13     1335.56     1594.27    163.83 o 
   8   8  13       84.47      142.96     55.92 o 
  10   8  13       71.10       32.41     30.45 o 
 -15   9  13     1735.10     1518.98     84.03 o 
 -13   9  13       29.86       18.57     54.99 o 
 -11   9  13     2810.53     2913.63    223.94 o 
  -9   9  13     9646.99    10104.92    433.27 o 
  -7   9  13    21720.92    21992.23    480.10 o 
  -5   9  13     7322.73     6901.19    236.32 o 
  -3   9  13     3008.88     2939.88    233.64 o 
  -1   9  13    11252.58    11697.43    459.31 o 
   1   9  13    20242.83    19481.04    585.90 o 
   3   9  13    13048.36    13254.85    470.32 o 
   5   9  13     1977.26     2140.41    182.53 o 
   7   9  13      239.31      218.70     59.75 o 
   9   9  13     1322.81     1306.75    105.83 o 
 -14  10  13     8073.80     8519.78    271.73 o 
 -12  10  13    13728.47    15352.77    434.68 o 
 -10  10  13     7247.46     7745.47    339.43 o 
  -8  10  13       11.94       37.52     42.50 o 
  -6  10  13     6939.08     7567.99    249.39 o 
  -4  10  13    11356.23    12392.61    317.45 o 
  -2  10  13    10061.61    10678.71    287.51 o 
   0  10  13     8167.11     8361.29    238.56 o 
   2  10  13      144.41      282.28     72.45 o 
   4  10  13    13194.11    14396.09    436.45 o 
   6  10  13     6096.05     5971.47    249.48 o 
   8  10  13     5417.27     5421.58    190.45 o 
 -13  11  13     1149.41     1164.19     91.50 o 
 -11  11  13     1412.16     1518.59    124.31 o 
  -9  11  13    14024.63    14838.41    419.14 o 
  -7  11  13    14786.60    15858.72    445.21 o 
  -5  11  13     7658.54     8394.51    233.89 o 
  -3  11  13     1690.52     1748.45    106.59 o 
  -1  11  13     5449.25     6121.07    289.06 o 
   1  11  13    13622.83    13834.76    413.78 o 
   3  11  13    10798.20    11389.21    347.72 o 
   5  11  13     1197.14     1433.72    109.12 o 
 -10  12  13     4591.13     4544.02    170.05 o 
  -8  12  13      255.50      367.03     57.51 o 
  -6  12  13     4298.58     4247.90    182.09 o 
  -4  12  13     4948.33     5074.14    253.53 o 
  -2  12  13     6667.63     6823.51    258.42 o 
   0  12  13     1162.02     1026.23     96.86 o 
   2  12  13      127.01      128.21     36.71 o 
 -20   0  14      408.48      775.02     72.31 o 
 -18   0  14    10137.29    10830.89    291.87 o 
 -16   0  14    70266.35    68726.63   1188.70 o 
 -14   0  14    63508.63    58529.28    529.41 o 
 -12   0  14    13193.28    12724.96    231.36 o 
 -10   0  14     8093.10     7002.26    186.93 o 
  -8   0  14    64139.38    58868.43    726.78 o 
  -6   0  14    73931.99    66451.08    754.39 o 
  -4   0  14    50351.39    45860.09    629.66 o 
  -2   0  14     6749.27     8010.46    282.38 o 
   0   0  14    34507.34    34012.72    604.30 o 
   2   0  14    71815.27    68083.18   1045.66 o 
   6   0  14     8000.32     8148.48    380.95 o 
   8   0  14      631.59      908.19    138.48 o 
  10   0  14     6332.69     6933.41    363.32 o 
  12   0  14    12253.67    13630.30    464.01 o 
  14   0  14     7862.94     7998.18    284.44 o 
 -21   1  14     6544.24     5929.34    231.50 o 
 -19   1  14    10258.94    10565.79    235.13 o 
 -17   1  14     5599.25     6026.03    188.33 o 
 -15   1  14     3502.99     3432.77    107.14 o 
 -13   1  14    10217.92    10792.50    284.41 o 
 -11   1  14    42775.02    41582.12    774.17 o 
  -9   1  14    25019.60    24283.87    335.46 o 
  -7   1  14     2769.66     2858.52    112.04 o 
  -5   1  14      196.29      271.68     38.31 o 
  -3   1  14    43694.74    42203.35   1247.55 o 
  -1   1  14    51133.02    52039.17    506.98 o 
   1   1  14     6485.10     6906.32    198.23 o 
   3   1  14     4808.94     4343.93    168.22 o 
   5   1  14     8697.96     8424.65    208.40 o 
   7   1  14    38793.99    39829.54    607.41 o 
   9   1  14    10677.71    10434.38    317.35 o 
  11   1  14     4770.48     4974.42    210.05 o 
  13   1  14      646.31      656.98     75.59 o 
  15   1  14     4647.92     4688.56    198.90 o 
 -22   2  14     1097.69      943.79     80.32 o 
 -20   2  14      495.49      664.11     71.41 o 
 -18   2  14     4045.08     4237.55    190.96 o 
 -16   2  14     9811.33     9480.37    286.84 o 
 -14   2  14     1995.97     2026.87     96.01 o 
 -12   2  14     8707.36     8506.21    202.45 o 
 -10   2  14     4403.02     4501.72    238.71 o 
  -8   2  14     4009.08     3555.06    203.78 o 
  -6   2  14    22768.29    21328.94    486.79 o 
  -4   2  14    12315.02    12229.70    362.60 o 
  -2   2  14      712.82      901.31    105.51 o 
   0   2  14     4246.89     4173.94    235.39 o 
   2   2  14    14345.99    14085.52    452.42 o 
   4   2  14    32638.88    31255.29    489.71 o 
   6   2  14    10608.89     9665.83    268.23 o 
   8   2  14      142.04      154.22     59.83 o 
  10   2  14    13255.46    13651.85    359.74 o 
  12   2  14     3688.67     3609.82    124.40 o 
  14   2  14     2048.95     2016.21     94.38 o 
 -21   3  14      901.57      816.33     90.89 o 
 -19   3  14     2801.40     2849.82    163.83 o 
 -17   3  14      863.62      798.79     71.59 o 
 -15   3  14      359.89      318.56     61.92 o 
 -13   3  14    12052.80    11594.27    308.84 o 
 -11   3  14     1389.57     1522.57    100.30 o 
  -9   3  14       49.25       89.15     48.28 o 
  -7   3  14     2334.65     2910.12    194.55 o 
  -5   3  14     4553.84     4316.83    229.68 o 
  -3   3  14      387.79      675.21     97.10 o 
  -1   3  14       56.32      109.52     48.65 o 
   1   3  14       27.62       47.33     44.81 o 
   3   3  14     3005.70     3003.97    158.40 o 
   5   3  14      541.57      750.58    123.79 o 
   7   3  14     2258.46     2206.30    166.68 o 
   9   3  14      641.80      585.72     76.91 o 
  11   3  14       36.16       77.48     28.03 o 
  13   3  14      175.88      153.16     25.94 o 
 -20   4  14      111.73      235.63     60.18 o 
 -18   4  14     2549.03     2736.48    211.73 o 
 -16   4  14     6035.29     5603.18    221.05 o 
 -14   4  14       83.01      101.94     61.98 o 
 -12   4  14      266.02      389.31    108.09 o 
 -10   4  14      129.67       81.78     27.32 o 
  -8   4  14    10238.64    10468.49    390.41 o 
  -6   4  14       58.24      189.12     66.14 o 
  -4   4  14      954.30      832.69    110.70 o 
  -2   4  14     1324.65     1397.60    143.27 o 
   0   4  14     1013.94     1405.64    153.31 o 
   2   4  14     2153.34     2510.06    145.61 o 
   4   4  14     3871.85     3893.69    151.96 o 
   6   4  14      176.27       69.11     37.93 o 
   8   4  14       91.55      172.68     61.72 o 
  10   4  14      257.18      235.33     52.22 o 
  12   4  14     1817.90     1811.97    101.15 o 
  14   4  14     1231.81     1179.18     84.45 o 
 -21   5  14     3354.89     3504.10    159.22 o 
 -19   5  14     5346.43     5109.81    172.07 o 
 -17   5  14      811.06      636.24     77.17 o 
 -15   5  14     9916.64    10641.24    410.77 o 
 -13   5  14     4080.80     3810.33    170.18 o 
 -11   5  14     1840.89     1809.97    100.89 o 
  -9   5  14    23637.71    23613.82    480.61 o 
  -7   5  14     5670.25     6206.64    221.11 o 
  -5   5  14     1514.62     1700.60    162.29 o 
  -3   5  14      591.56      587.59    100.06 o 
  -1   5  14     4645.67     5292.49    205.33 o 
   1   5  14    14154.73    15471.03    355.94 o 
   3   5  14     2649.82     2353.97    114.44 o 
   5   5  14     7527.33     7744.34    256.39 o 
   7   5  14    10940.74    10655.01    345.77 o 
   9   5  14     9103.43     8257.42    324.93 o 
  11   5  14     3076.10     2884.18    130.26 o 
  13   5  14      739.36      711.26     67.93 o 
 -20   6  14      310.75      339.56     58.51 o 
 -18   6  14     7529.41     7072.77    400.62 o 
 -16   6  14    20785.72    21381.43    392.38 o 
 -14   6  14    13456.95    13840.75    312.46 o 
 -12   6  14     1325.86     1576.85    112.50 o 
 -10   6  14     7691.44     8204.18    212.55 o 
  -8   6  14    27279.07    27524.79    416.74 o 
  -6   6  14    38530.10    39084.16    454.10 o 
  -4   6  14     9140.09     8718.16    260.41 o 
  -2   6  14      998.40      891.08     75.18 o 
   0   6  14     4422.55     4313.67    151.14 o 
   2   6  14    27339.77    26934.18    465.07 o 
   4   6  14    31353.78    32336.55    665.94 o 
   6   6  14     4512.09     4783.11    200.61 o 
   8   6  14        1.55       60.69     42.79 o 
  10   6  14     3239.19     3294.83    137.90 o 
  12   6  14    10608.84     9220.88    243.55 o 
 -19   7  14     4522.27     4649.50    191.03 o 
 -17   7  14     2839.65     2597.24    180.53 o 
 -15   7  14      330.37      392.46     56.73 o 
 -13   7  14    15594.41    15906.29    500.94 o 
 -11   7  14    24437.82    25287.35    674.07 o 
  -9   7  14    13512.27    13733.80    341.96 o 
  -7   7  14       44.62       75.25     29.43 o 
  -5   7  14     8329.37     8135.01    195.48 o 
  -3   7  14    11415.23    11519.13    300.24 o 
  -1   7  14    25433.79    27254.48    525.14 o 
   1   7  14    30108.78    30792.95    593.78 o 
   3   7  14        9.77      103.25     36.03 o 
   5   7  14     4670.54     4064.01    194.77 o 
   7   7  14    14572.80    14684.89    317.73 o 
   9   7  14    13373.46    13094.55    390.22 o 
  11   7  14     4711.53     4383.04    174.58 o 
 -18   8  14     7439.79     7274.09    218.85 o 
 -16   8  14     9042.54     8854.80    410.40 o 
 -14   8  14    12551.39    13276.07    301.70 o 
 -12   8  14     2371.74     2572.98    210.28 o 
 -10   8  14     2013.90     1692.71    182.14 o 
  -8   8  14     5537.30     5844.38    225.45 o 
  -6   8  14    26073.79    26478.24    473.41 o 
  -4   8  14    16718.91    17339.19    302.06 o 
  -2   8  14     2192.28     2317.65    204.34 o 
   0   8  14     6719.05     7299.53    356.36 o 
   2   8  14    24997.87    25427.33    659.10 o 
   4   8  14    12887.83    13505.72    468.92 o 
   6   8  14     3070.56     2871.58    206.90 o 
   8   8  14      101.93       89.35     43.56 o 
  10   8  14     3506.54     3320.12    151.15 o 
 -15   9  14       64.95      145.45     46.81 o 
 -13   9  14     5498.78     5723.79    189.28 o 
 -11   9  14     7762.67     8022.34    362.06 o 
  -9   9  14     8722.44     9093.70    404.47 o 
  -7   9  14      329.67      278.97     45.20 o 
  -5   9  14     4348.70     4228.55    185.34 o 
  -3   9  14     5692.78     5812.55    214.26 o 
  -1   9  14    12732.79    12702.15    310.52 o 
   1   9  14     3570.66     3956.49    259.47 o 
   3   9  14      273.75      254.45     75.86 o 
   5   9  14     1261.89     1329.36    136.74 o 
   7   9  14     4841.15     4929.60    224.44 o 
   9   9  14     3303.03     3253.94    139.18 o 
 -14  10  14       55.76       56.31     30.77 o 
 -12  10  14     1106.60     1308.06    127.03 o 
 -10  10  14      658.09      623.02    103.65 o 
  -8  10  14      365.85      538.45    103.51 o 
  -6  10  14      131.69      116.51     63.91 o 
  -4  10  14     1915.33     1799.97    120.56 o 
  -2  10  14      509.60      437.57     62.14 o 
   0  10  14     1159.64     1048.32     83.19 o 
   2  10  14      470.47      377.92     77.22 o 
   4  10  14      915.30      963.30    110.36 o 
   6  10  14      253.45      326.55     57.12 o 
 -11  11  14      120.02      159.88     46.61 o 
  -9  11  14        9.22       52.95     42.53 o 
  -7  11  14       33.75      100.54     48.42 o 
  -5  11  14       12.18       -0.49     33.03 o 
  -3  11  14     2273.02     2198.02    112.68 o 
  -1  11  14     1006.75     1015.16    115.27 o 
   1  11  14      392.79      384.31     72.89 o 
   3  11  14      191.39      175.89     48.05 o 
   5  11  14       13.45       19.83     25.45 o 
  -8  12  14     4626.12     4429.79    172.05 o 
  -6  12  14     6616.62     6907.61    217.55 o 
  -4  12  14     2556.06     2396.24    196.32 o 
  -2  12  14      174.93      181.83     45.56 o 
   0  12  14     1808.37     1797.43    115.55 o 
 -21   1  15      840.51      760.87     81.61 o 
 -19   1  15      424.12      402.59     57.23 o 
 -17   1  15     4503.08     4769.81    167.34 o 
 -15   1  15     3593.30     3361.29    140.01 o 
 -13   1  15      223.39      252.44     39.21 o 
 -11   1  15     3515.95     3684.77    158.36 o 
  -9   1  15       34.05       73.74     36.92 o 
  -7   1  15    10644.62    10574.80    341.08 o 
  -5   1  15    21882.35    21213.58    308.15 o 
  -3   1  15     7776.26     7502.90    191.77 o 
  -1   1  15     2458.53     2515.50    117.15 o 
   1   1  15       40.49       54.18     41.91 o 
   3   1  15     1966.45     1894.07    116.35 o 
   5   1  15      756.85      756.01     87.39 o 
   7   1  15     5149.54     5068.72    219.32 o 
   9   1  15     1873.02     1847.92    134.78 o 
  11   1  15      713.61      813.48     86.47 o 
  13   1  15     5296.34     5448.76    171.60 o 
 -22   2  15     1491.61     1357.71     89.45 o 
 -20   2  15     4148.09     4719.50    358.49 o 
 -18   2  15     8208.32     8457.26    214.77 o 
 -16   2  15     5236.10     4677.75    166.65 o 
 -14   2  15       18.87       24.09     27.71 o 
 -12   2  15     2021.79     2130.78    103.69 o 
 -10   2  15    34330.13    33192.43    661.39 o 
  -8   2  15    22263.07    20646.37    503.69 o 
  -6   2  15    18328.95    17648.36    458.50 o 
  -4   2  15     2406.06     1967.37    153.18 o 
  -2   2  15    31650.06    31967.52    660.03 o 
   0   2  15    37051.43    38010.61    722.96 o 
   2   2  15    47436.59    47911.23    615.74 o 
   4   2  15     6478.98     6728.32    186.89 o 
   6   2  15     2403.29     2061.52    133.06 o 
   8   2  15    10174.20    10368.45    307.87 o 
  10   2  15    19441.99    20667.38    412.82 o 
  12   2  15     6178.88     6637.59    202.82 o 
  14   2  15       86.64      124.28     37.80 o 
 -21   3  15     5860.38     5100.73    214.73 o 
 -19   3  15      359.82      492.63     65.58 o 
 -17   3  15    14601.46    14920.56    338.98 o 
 -15   3  15    24744.25    24877.86    730.86 o 
 -13   3  15     7216.15     6861.71    238.68 o 
 -11   3  15     4487.86     4399.01    151.56 o 
  -9   3  15     1853.03     1678.10    155.26 o 
  -7   3  15    41592.66    43899.21    773.74 o 
  -5   3  15    41998.59    40786.69    726.20 o 
  -3   3  15    37448.79    36050.29    692.20 o 
  -1   3  15      903.41      972.63    123.70 o 
   1   3  15     2259.78     2440.52    240.22 o 
   3   3  15    18446.97    19176.73    393.13 o 
   5   3  15    17371.81    17214.21    392.32 o 
   7   3  15     7854.26     8081.38    483.39 o 
   9   3  15      741.21      715.74    128.49 o 
  11   3  15     2233.80     2365.86    125.61 o 
  13   3  15     5803.75     5430.49    202.50 o 
 -20   4  15    11351.53    11726.54    251.26 o 
 -18   4  15    13048.07    12901.69    311.81 o 
 -16   4  15     7759.50     7940.14    287.54 o 
 -14   4  15      429.52      310.00     87.81 o 
 -12   4  15    27770.90    27524.26    477.52 o 
 -10   4  15    24123.67    24535.64    359.56 o 
  -8   4  15    22697.02    23123.56    560.25 o 
  -6   4  15    16109.57    17462.26    504.98 o 
  -4   4  15      206.41      293.43     72.52 o 
  -2   4  15    34662.80    37100.05    766.43 o 
   0   4  15    47211.35    48276.06    622.83 o 
   2   4  15    37285.56    38157.57   1436.43 o 
   4   4  15       62.64       73.60     37.23 o 
   6   4  15    14582.03    13783.63    523.38 o 
   8   4  15    13331.49    13272.51    325.90 o 
  10   4  15    14615.64    15066.03    314.61 o 
  12   4  15     6567.68     6548.65    262.66 o 
 -21   5  15     2396.00     2245.09    124.99 o 
 -19   5  15       15.44       37.69     45.23 o 
 -17   5  15     1682.95     1568.49    124.73 o 
 -15   5  15    19210.21    19078.39    550.25 o 
 -13   5  15    23119.91    22154.43    409.79 o 
 -11   5  15     8953.16     8692.51    223.11 o 
  -9   5  15      129.79      177.98     39.79 o 
  -7   5  15    14777.66    14921.87    282.93 o 
  -5   5  15    42110.39    42540.17    572.91 o 
  -3   5  15    12269.84    12671.83    318.79 o 
  -1   5  15     1461.45     1471.70    131.20 o 
   1   5  15      609.67      613.21     77.12 o 
   3   5  15     1208.92     1274.31     90.04 o 
   5   5  15    20478.90    20495.53    749.37 o 
   7   5  15    15882.56    15258.52    351.37 o 
   9   5  15      178.84      194.61     45.55 o 
  11   5  15     1843.00     1769.65     91.54 o 
 -20   6  15     1454.84     1516.76    109.11 o 
 -18   6  15     1485.33     1437.01     88.56 o 
 -16   6  15     1345.68     1409.71    103.25 o 
 -14   6  15      169.59      181.01     42.81 o 
 -12   6  15     4736.73     5248.59    204.75 o 
 -10   6  15      143.11      192.45     48.23 o 
  -8   6  15     1724.60     1851.06    102.96 o 
  -6   6  15     9162.38     9311.11    229.77 o 
  -4   6  15     5545.98     5282.44    210.17 o 
  -2   6  15    25513.42    27582.38   1165.17 o 
   0   6  15     9557.46    10077.54    326.05 o 
   2   6  15      270.52      238.84     62.92 o 
   4   6  15      210.78      185.26     50.99 o 
   6   6  15       48.69       54.33     34.11 o 
   8   6  15     3617.08     3779.32    161.13 o 
  10   6  15     2735.86     2735.05    114.14 o 
 -19   7  15       45.92       81.86     31.31 o 
 -17   7  15     1067.93     1158.76    121.86 o 
 -15   7  15       84.10      114.09     35.82 o 
 -13   7  15      855.98      785.67    117.79 o 
 -11   7  15      464.00      702.18    121.78 o 
  -9   7  15     4637.72     4648.00    215.41 o 
  -7   7  15     2193.12     1993.23    132.18 o 
  -5   7  15     1072.57     1058.42     69.15 o 
  -3   7  15     1109.66     1284.91     87.35 o 
  -1   7  15      100.79      185.77     50.20 o 
   1   7  15      687.16      718.34     80.84 o 
   3   7  15     2806.99     2350.56    138.72 o 
   5   7  15     1009.52     1315.59    103.52 o 
   7   7  15     4042.56     3908.29    156.91 o 
   9   7  15      492.86      524.85     74.91 o 
 -18   8  15     2115.30     2064.95    114.12 o 
 -16   8  15      648.78      703.94     89.31 o 
 -14   8  15       19.80       73.41     34.14 o 
 -12   8  15      128.04      159.68     68.13 o 
 -10   8  15     5753.19     6771.08    355.44 o 
  -8   8  15    12451.80    12773.65    328.68 o 
  -6   8  15      935.90      868.24     90.18 o 
  -4   8  15     3520.96     3463.54    137.74 o 
  -2   8  15     6018.67     6691.09    228.54 o 
   0   8  15     5711.68     5914.21    358.18 o 
   2   8  15     7310.94     7148.32    339.31 o 
   4   8  15      769.97      591.61    100.88 o 
   6   8  15       17.33       72.67     47.46 o 
   8   8  15     3338.27     3134.76    168.72 o 
 -15   9  15     3440.12     3463.60    118.82 o 
 -13   9  15     5604.26     5466.47    180.73 o 
 -11   9  15     3212.65     3411.85    232.55 o 
  -9   9  15      420.83      328.54     86.46 o 
  -7   9  15     6702.01     7070.81    234.86 o 
  -5   9  15    15549.67    16221.68    889.26 o 
  -3   9  15     8827.88     9069.61    265.79 o 
  -1   9  15     4349.16     4254.60    178.54 o 
   1   9  15     1574.40     1818.24    171.75 o 
   3   9  15    10434.56    10566.09    381.63 o 
   5   9  15     6502.55     6607.22    273.95 o 
   7   9  15     1649.67     1543.35    112.55 o 
 -14  10  15       71.96       89.52     34.73 o 
 -12  10  15     7040.72     7011.14    277.98 o 
 -10  10  15    14588.58    15666.06    459.68 o 
  -8  10  15    18816.98    20296.26    549.74 o 
  -6  10  15     2892.03     3226.59    183.79 o 
  -4  10  15      398.22      413.34     59.75 o 
  -2  10  15     8606.55     8894.65    245.62 o 
   0  10  15    17373.87    16550.42    780.11 o 
   2  10  15     6652.42     6893.26    286.84 o 
   4  10  15     1153.89     1111.68    105.33 o 
   6  10  15       56.77       27.41     21.98 o 
 -11  11  15     1500.66     1518.33    112.97 o 
  -9  11  15      459.61      441.22     72.09 o 
  -7  11  15     7190.31     7380.31    281.84 o 
  -5  11  15     5129.83     5204.39    167.11 o 
  -3  11  15     8156.46     8342.65    203.77 o 
  -1  11  15     2740.37     3142.25    182.68 o 
   1  11  15     3821.15     3886.74    187.70 o 
   3  11  15    12931.64    12348.51    287.96 o 
  -8  12  15     4805.78     4793.10    164.72 o 
  -6  12  15       93.77      137.42     33.06 o 
  -2  12  15     1606.83     1584.83    101.04 o 
 -20   0  16     5926.44     6154.09    301.00 o 
 -18   0  16      951.11     1005.49    140.23 o 
 -16   0  16     6008.32     6618.89    229.74 o 
 -14   0  16    15275.13    15331.43    523.02 o 
 -12   0  16    33695.66    32520.98    722.49 o 
 -10   0  16    16770.65    15850.57    419.07 o 
  -8   0  16      550.46      678.68     85.78 o 
  -6   0  16    16369.07    15009.91    385.70 o 
  -4   0  16    71760.80    74869.59    903.67 o 
  -2   0  16    27475.71    27041.48    554.04 o 
   0   0  16     5321.22     4920.43    250.69 o 
   2   0  16      161.07      208.95     64.99 o 
   4   0  16    13083.66    13312.99    483.33 o 
   6   0  16    19072.80    19326.09    601.41 o 
   8   0  16    25611.27    26899.55    707.68 o 
  10   0  16     6647.89     7063.32    343.14 o 
  12   0  16       36.44      -17.09     37.28 o 
 -21   1  16     1945.13     1853.29    119.14 o 
 -19   1  16     8103.64     8753.34    206.66 o 
 -17   1  16    18813.13    18500.75    323.19 o 
 -15   1  16    29624.78    27863.12    502.77 o 
 -13   1  16      645.55      768.45     66.57 o 
 -11   1  16     7397.72     7623.79    186.68 o 
  -9   1  16    31295.07    29810.26    602.37 o 
  -7   1  16    48468.26    46329.23    729.32 o 
  -5   1  16    12848.90    12167.36    371.67 o 
  -3   1  16     4133.31     4463.49    241.44 o 
  -1   1  16     8202.75     7238.15    285.18 o 
   1   1  16    27258.70    26897.48    628.57 o 
   3   1  16    35448.87    36559.25    548.54 o 
   5   1  16     9637.90     9288.45    290.91 o 
   7   1  16      486.52      618.00     82.45 o 
   9   1  16    20433.00    20882.02    428.07 o 
  11   1  16    14176.66    14117.41    313.53 o 
  13   1  16     2599.22     2766.39    108.71 o 
 -20   2  16     4042.13     4068.57    158.33 o 
 -18   2  16     1421.12     1447.96     91.98 o 
 -16   2  16     1083.61     1188.29     86.95 o 
 -14   2  16    20143.27    19592.61    409.94 o 
 -12   2  16    13458.77    13220.09    260.20 o 
 -10   2  16     2772.07     2866.64    118.16 o 
  -8   2  16      783.25      891.21    111.72 o 
  -6   2  16      362.79      387.34     75.08 o 
  -4   2  16    24130.31    22950.70    540.86 o 
  -2   2  16    22609.39    23418.34    578.51 o 
   0   2  16      100.76      152.47     61.81 o 
   2   2  16     1933.12     2107.06    106.55 o 
   4   2  16    13446.20    13265.83    341.92 o 
   6   2  16    17120.74    16733.02    387.95 o 
   8   2  16     5474.95     5381.16    237.95 o 
  10   2  16      405.15      521.36     77.57 o 
  12   2  16       92.85       70.07     35.92 o 
 -21   3  16      178.02      265.83     54.84 o 
 -19   3  16      500.34      526.71     66.16 o 
 -17   3  16     2398.62     2387.38    130.21 o 
 -15   3  16     3981.15     4193.98    188.14 o 
 -13   3  16     4044.12     4022.30    186.37 o 
 -11   3  16    11787.82    12076.55    254.77 o 
  -9   3  16      120.47      200.32     36.57 o 
  -7   3  16     1673.09     1863.52    166.50 o 
  -5   3  16     2837.74     3252.18    214.36 o 
  -3   3  16      342.98      372.41     80.36 o 
  -1   3  16      793.77      833.07    112.13 o 
   1   3  16       62.02       75.24     42.58 o 
   3   3  16     6572.57     6261.09    212.59 o 
   5   3  16     7228.86     7325.73    387.68 o 
   7   3  16      892.56      887.24     89.61 o 
   9   3  16     1616.29     2003.24    124.48 o 
  11   3  16       25.13       -2.35     29.89 o 
  13   3  16       50.14       61.28     30.77 o 
 -20   4  16     3828.11     3494.79    135.82 o 
 -18   4  16      155.20      248.89     50.52 o 
 -16   4  16     2750.88     2783.96    156.67 o 
 -14   4  16     3004.69     2601.66    217.89 o 
 -12   4  16     3723.27     3633.64    146.63 o 
 -10   4  16     3098.67     3408.59    139.11 o 
  -8   4  16      115.30        3.05     30.64 o 
  -6   4  16     4261.62     4220.96    181.21 o 
  -4   4  16       48.32       17.72     27.44 o 
  -2   4  16      235.40      351.24    139.74 o 
   0   4  16     2537.37     2843.55    158.25 o 
   2   4  16       25.33        3.54     31.68 o 
   4   4  16     9352.33     9939.59    444.23 o 
   6   4  16      625.47      790.17    133.91 o 
   8   4  16     2948.28     3066.28    238.48 o 
  10   4  16      444.47      421.27     85.65 o 
  12   4  16      525.89      519.24     72.04 o 
 -19   5  16     8340.88     8084.66    208.49 o 
 -17   5  16     6637.48     6688.11    223.02 o 
 -15   5  16     2201.64     2491.08    202.39 o 
 -13   5  16      107.88      125.92     39.31 o 
 -11   5  16      282.94      315.87     59.70 o 
  -9   5  16    19896.93    20581.29    343.69 o 
  -7   5  16    13504.14    13418.12    275.68 o 
  -5   5  16     2815.24     3053.98    161.50 o 
  -3   5  16     1114.13     1316.28    203.51 o 
  -1   5  16    11820.41    12166.85    456.62 o 
   1   5  16    32732.24    34686.56    561.29 o 
   3   5  16    13653.50    13913.03    517.84 o 
   5   5  16      120.48      225.61     71.38 o 
   7   5  16      199.41      200.63     70.10 o 
   9   5  16     3617.54     3659.05    228.37 o 
  11   5  16     6137.43     5534.59    220.86 o 
 -20   6  16     5958.78     5739.79    202.22 o 
 -18   6  16       42.71      187.28     43.68 o 
 -16   6  16     2319.29     2409.86    130.96 o 
 -14   6  16    19950.39    20683.13    379.75 o 
 -12   6  16    21387.29    21784.27    424.14 o 
 -10   6  16     5243.96     5227.25    213.21 o 
  -8   6  16      665.89      760.82     70.41 o 
  -6   6  16     1456.96     1559.36     97.84 o 
  -4   6  16     3710.70     3625.50    180.21 o 
  -2   6  16     9954.04    10513.19    308.52 o 
   0   6  16    14610.48    16483.88    546.35 o 
   2   6  16      194.03      215.90     76.30 o 
   4   6  16    14989.65    14590.39    340.92 o 
   6   6  16    14999.89    14848.91    329.36 o 
   8   6  16     9786.43     9655.06    236.65 o 
  10   6  16     4935.82     4546.14    191.39 o 
 -19   7  16     9609.00     9506.70    257.01 o 
 -17   7  16    14186.33    14488.79    409.24 o 
 -15   7  16     4490.27     4295.69    166.56 o 
 -13   7  16     1002.46      989.25    191.52 o 
 -11   7  16     4700.50     4485.59    187.43 o 
  -9   7  16    29600.53    30300.54    692.96 o 
  -7   7  16    29824.15    31038.46    501.05 o 
  -5   7  16     3905.84     4291.52    195.57 o 
  -3   7  16     1008.59     1011.74    134.36 o 
  -1   7  16    16345.28    17157.46    370.52 o 
   1   7  16    19537.42    20546.22    405.20 o 
   3   7  16     8102.33     8158.60    297.61 o 
   5   7  16     5610.60     5467.11    195.09 o 
   7   7  16      163.71      129.15     47.98 o 
   9   7  16     7116.00     6142.63    198.69 o 
 -16   8  16      142.91      155.53     45.35 o 
 -14   8  16     8568.69     8769.11    252.28 o 
 -12   8  16    18639.21    19511.57    552.83 o 
 -10   8  16     5089.98     6020.79    330.46 o 
  -8   8  16      430.00      373.10    101.51 o 
  -6   8  16    10749.61    11417.51    424.35 o 
  -4   8  16    25646.64    26427.15    375.27 o 
  -2   8  16    15032.02    14575.75    359.06 o 
   0   8  16     6214.72     6466.62    219.22 o 
   2   8  16      342.24      427.89     57.88 o 
   4   8  16     3830.53     4025.33    230.21 o 
   6   8  16    17227.08    16875.89    414.29 o 
   8   8  16     6001.01     5350.50    182.85 o 
 -15   9  16     3594.28     3405.76    112.75 o 
 -13   9  16       22.64       33.79     25.20 o 
 -11   9  16     1072.37     1210.61    138.85 o 
  -9   9  16     6242.52     7245.54    347.74 o 
  -7   9  16    10035.05    10865.72    282.61 o 
  -5   9  16     5787.03     6170.27    215.19 o 
  -3   9  16      899.37      927.23     86.87 o 
  -1   9  16     3191.75     3059.75    161.28 o 
   1   9  16     3778.41     3641.05    223.97 o 
   3   9  16     1992.22     1880.33    151.47 o 
   5   9  16     3447.64     3221.85    172.05 o 
 -14  10  16      663.09      654.99     67.08 o 
 -12  10  16     1833.75     1650.41    169.35 o 
 -10  10  16       50.76       42.35     41.82 o 
  -8  10  16       85.92      165.95     66.64 o 
  -6  10  16      141.42      170.72     40.96 o 
  -4  10  16      358.01      363.97     53.98 o 
  -2  10  16     1076.24     1046.32     88.29 o 
   0  10  16      232.37      229.66     37.84 o 
   2  10  16       55.99      114.04     41.69 o 
   4  10  16     1967.40     2023.53    121.50 o 
 -11  11  16       56.89       39.51     23.91 o 
  -9  11  16       43.29       40.91     30.88 o 
  -7  11  16      230.73      223.60     54.61 o 
  -5  11  16       33.40       36.71     25.07 o 
  -3  11  16      270.79      224.83     35.34 o 
  -1  11  16      319.14      320.82     58.23 o 
   1  11  16       24.84       40.27     27.06 o 
 -19   1  17     2510.42     2511.55    109.53 o 
 -17   1  17      568.62      528.62     58.93 o 
 -15   1  17      218.69      296.08     63.10 o 
 -13   1  17     1333.74     1240.39     84.71 o 
 -11   1  17     6134.92     6071.88    176.10 o 
  -9   1  17     6272.95     5978.38    280.23 o 
  -7   1  17      266.24      183.74     55.88 o 
  -5   1  17    11199.92    11099.77    370.47 o 
  -3   1  17     2704.12     2921.18    202.79 o 
  -1   1  17     4847.12     4793.93    262.05 o 
   1   1  17     3866.64     4011.13    220.66 o 
   3   1  17      101.92      107.32     42.35 o 
   5   1  17      130.89      113.22     44.23 o 
   7   1  17     1222.15     1356.34    116.45 o 
   9   1  17     4034.54     3982.19    181.78 o 
  11   1  17       81.15       98.81     40.92 o 
  13   1  17      101.13       58.90     27.47 o 
 -20   2  17      128.94      144.73     35.69 o 
 -18   2  17     9118.66     9309.85    319.99 o 
 -16   2  17     8601.97     8376.23    219.03 o 
 -14   2  17     7024.84     7101.08    248.88 o 
 -12   2  17       55.64       61.27     22.00 o 
 -10   2  17     3722.21     3807.82    120.08 o 
  -8   2  17    29141.65    28150.34    364.87 o 
  -6   2  17    34327.21    30680.07    639.78 o 
  -4   2  17    15527.66    14904.39    454.78 o 
  -2   2  17     2272.01     2395.20    190.92 o 
   0   2  17     4501.18     4663.65    196.70 o 
   2   2  17    22491.97    23837.20    460.69 o 
   4   2  17     5914.52     6032.94    230.93 o 
   6   2  17     2257.50     2003.86    137.24 o 
   8   2  17       88.59      202.96     52.60 o 
  10   2  17     5503.49     5451.17    190.56 o 
  12   2  17     9952.49     9473.33    350.50 o 
 -21   3  17    11487.42    11124.67    291.78 o 
 -19   3  17     8444.31     8324.55    348.62 o 
 -17   3  17      730.72      599.40     87.53 o 
 -15   3  17     4838.91     4484.68    290.57 o 
 -13   3  17    42408.35    41819.20    871.66 o 
 -11   3  17    25159.41    23877.09    366.95 o 
  -9   3  17    19568.59    19376.08    321.43 o 
  -7   3  17     1746.18     1457.62    108.45 o 
  -5   3  17     8245.14     8658.98    291.73 o 
  -3   3  17    22132.31    24113.28    695.01 o 
  -1   3  17    51953.10    54224.14    675.87 o 
   1   3  17    21060.96    21825.23    443.70 o 
   3   3  17        6.35       36.06     38.73 o 
   5   3  17     4591.81     4556.84    307.58 o 
   7   3  17    11879.48    11580.34    475.21 o 
   9   3  17    22971.06    23528.86    391.27 o 
  11   3  17     3323.29     3226.38    192.55 o 
 -20   4  17       20.93       95.71     32.50 o 
 -18   4  17     4874.42     4915.97    188.09 o 
 -16   4  17    15686.33    15138.79    356.86 o 
 -14   4  17    27287.71    27415.35    696.94 o 
 -12   4  17     3780.70     4100.73    195.19 o 
 -10   4  17     1312.91     1397.56     93.46 o 
  -8   4  17    13283.34    13022.10    271.42 o 
  -6   4  17    26039.57    27485.96    474.29 o 
  -4   4  17    31558.13    33326.63    540.87 o 
  -2   4  17     1914.75     2288.88    145.45 o 
   0   4  17     6990.54     7277.30    258.86 o 
   2   4  17    18696.96    20363.53    473.82 o 
   4   4  17    36278.79    37102.60    861.30 o 
   6   4  17     5319.19     5644.58    332.59 o 
   8   4  17      527.96      352.88     86.96 o 
  10   4  17     4520.40     4547.50    236.86 o 
  12   4  17     5980.82     5307.35    181.76 o 
 -19   5  17     7014.42     6992.58    225.74 o 
 -17   5  17     1245.80     1251.08     96.91 o 
 -15   5  17     3426.16     3683.27    243.93 o 
 -13   5  17    10945.02    11420.76    299.85 o 
 -11   5  17     3372.56     3604.92    182.85 o 
  -9   5  17     6397.73     6477.91    197.44 o 
  -7   5  17    16583.01    16572.24    376.82 o 
  -5   5  17      564.63      568.03     76.63 o 
  -3   5  17    48072.09    51980.22   2821.64 o 
  -1   5  17    41823.88    44385.82    957.66 o 
   1   5  17     6416.39     6083.04    346.85 o 
   3   5  17       15.39       45.16     46.21 o 
   5   5  17     3825.17     3635.87    263.42 o 
   7   5  17    12380.92    12921.78    459.44 o 
   9   5  17     6852.98     7128.96    296.36 o 
  11   5  17     3198.30     2960.23    141.33 o 
 -18   6  17      165.50      221.66    112.17 o 
 -16   6  17     5418.48     5020.06    186.01 o 
 -14   6  17     3417.32     3339.03    152.98 o 
 -12   6  17     2811.44     2779.42    152.54 o 
 -10   6  17     3477.87     3561.24    179.42 o 
  -8   6  17     5627.51     5733.44    186.67 o 
  -6   6  17    12122.24    12783.28    345.14 o 
  -4   6  17     1395.90     1509.14    169.91 o 
  -2   6  17     6844.22     6925.12    361.06 o 
   0   6  17     1521.93     1434.41    171.89 o 
   2   6  17      209.73      278.11     76.56 o 
   4   6  17     6788.43     7146.73    355.03 o 
   6   6  17     2526.66     2737.02    207.44 o 
   8   6  17     1648.45     1555.62    136.78 o 
  10   6  17      971.02      851.28     74.00 o 
 -17   7  17     1604.15     1664.23    138.05 o 
 -15   7  17      599.85      651.45     66.18 o 
 -13   7  17      268.88      236.36     44.43 o 
 -11   7  17       19.69       95.68     37.99 o 
  -9   7  17      780.06      830.03    157.84 o 
  -7   7  17     1490.21     1550.67    116.56 o 
  -5   7  17      161.60      129.87     41.28 o 
  -3   7  17     1091.86     1069.09    140.94 o 
  -1   7  17       12.78       48.10     46.54 o 
   1   7  17      155.32      208.52     67.56 o 
   3   7  17      242.74      408.27     90.17 o 
   5   7  17      262.48      308.10     47.87 o 
   7   7  17       11.49      -57.86     38.58 o 
 -16   8  17     2083.85     2176.80    146.98 o 
 -14   8  17      468.44      394.24     53.75 o 
 -12   8  17      636.05      791.40    115.16 o 
 -10   8  17     2021.79     2208.90    202.33 o 
  -8   8  17     9019.25     9654.74    415.25 o 
  -6   8  17    11193.86    11642.14    452.12 o 
  -4   8  17     7742.45     8126.15    336.38 o 
  -2   8  17     1343.65     1433.40    104.92 o 
   0   8  17     2273.68     2109.86    121.95 o 
   2   8  17     3642.61     3343.00    145.74 o 
   4   8  17     1555.84     1691.39    135.61 o 
   6   8  17      366.87      450.17     62.47 o 
 -15   9  17      112.60      107.26     29.86 o 
 -13   9  17     2600.27     2665.38    119.38 o 
 -11   9  17    11147.03    12372.93    412.65 o 
  -9   9  17     8094.10     8569.38    369.50 o 
  -7   9  17       42.82       14.97     95.68 o 
  -5   9  17     3345.52     3535.36    156.87 o 
  -3   9  17     8440.17     8853.28    244.20 o 
  -1   9  17     7543.92     8207.03    227.84 o 
   1   9  17     4232.89     4351.95    224.59 o 
   3   9  17      179.72      140.78     44.34 o 
   5   9  17     1109.40      950.08     78.94 o 
 -12  10  17     1948.45     1856.02    288.01 o 
 -10  10  17     4502.94     4978.38    238.02 o 
  -8  10  17    14274.15    15758.78    443.60 o 
  -6  10  17     7293.45     7434.66    207.44 o 
  -4  10  17     5112.65     5311.33    271.19 o 
  -2  10  17      690.03      687.26     62.66 o 
   0  10  17     3160.23     2861.62    163.67 o 
   2  10  17    10522.49     9432.90    261.20 o 
  -9  11  17     8778.96     9624.83    274.11 o 
  -7  11  17     1361.81     1378.53    110.45 o 
  -5  11  17     1395.58     1449.85    109.63 o 
  -3  11  17     6894.13     6052.98    142.06 o 
  -1  11  17    12857.86    11254.12    258.30 o 
 -20   0  18     5152.33     5129.31    259.96 o 
 -18   0  18     8466.54     8899.16    387.21 o 
 -16   0  18    28033.92    26845.17    703.78 o 
 -14   0  18    10253.66     9582.79    419.32 o 
 -12   0  18     6946.73     7101.80    355.31 o 
 -10   0  18    35784.86    36488.87    772.60 o 
  -4   0  18     1256.46     1372.99    132.05 o 
  -2   0  18    12833.74    12360.42    395.53 o 
   0   0  18    41977.86    42889.67   1128.99 o 
   2   0  18    10646.83    11733.87    455.34 o 
   4   0  18     1319.13     1417.96    169.44 o 
   6   0  18     6251.75     6272.85    341.95 o 
   8   0  18    22281.37    23060.32    615.02 o 
  10   0  18    15586.07    16464.33    452.81 o 
  12   0  18     6887.76     6329.95    210.80 o 
 -21   1  18      960.39     1096.31    113.84 o 
 -19   1  18      251.59      286.20     39.38 o 
 -17   1  18     5259.76     5557.40    173.74 o 
 -15   1  18    31066.53    30734.49    528.72 o 
 -13   1  18    23854.77    23689.31    483.01 o 
 -11   1  18     1387.17     1682.02     82.43 o 
  -9   1  18     1076.40      875.90    103.64 o 
  -7   1  18    27851.11    25916.81    503.31 o 
  -5   1  18    57645.84    55911.54    864.77 o 
  -3   1  18    28051.54    28390.70    458.27 o 
  -1   1  18     6667.63     6552.77    227.76 o 
   1   1  18     7404.49     6871.31    194.41 o 
   3   1  18    20761.87    21730.78    443.13 o 
   5   1  18    16465.68    16665.59    393.16 o 
   7   1  18    23186.89    23281.61    449.69 o 
   9   1  18     2937.38     2940.73    147.61 o 
  11   1  18     3921.38     4007.30    197.38 o 
 -20   2  18     5201.04     4740.31    160.13 o 
 -18   2  18     8125.93     7910.91    197.64 o 
 -16   2  18     2629.13     2437.35    119.20 o 
 -14   2  18       45.29      136.82     57.23 o 
 -12   2  18     9818.76     9839.34    233.16 o 
 -10   2  18    11573.58    10840.72    205.45 o 
  -8   2  18    11283.98    11232.46    237.58 o 
  -6   2  18     1672.01     1754.52    117.52 o 
  -4   2  18      664.79      735.07     80.12 o 
  -2   2  18    10909.56    11521.01    308.30 o 
   0   2  18     3474.41     3806.35    184.46 o 
   2   2  18    10839.60    10946.10    315.99 o 
   4   2  18    12821.23    12967.31    338.39 o 
   6   2  18      812.26      907.58     92.00 o 
   8   2  18     5037.85     5439.86    210.62 o 
  10   2  18     5158.86     4973.48    165.03 o 
  12   2  18     2302.06     2191.36    125.09 o 
 -21   3  18       57.30       99.14     32.33 o 
 -19   3  18        4.09       71.04     36.60 o 
 -17   3  18      809.10      848.26     87.07 o 
 -15   3  18     2212.55     2086.04    200.49 o 
 -13   3  18       64.68       32.81     53.02 o 
 -11   3  18       18.49       87.46     39.03 o 
  -9   3  18     1099.37     1011.29     77.93 o 
  -7   3  18       44.82       95.79     40.26 o 
  -5   3  18     6405.50     6187.75    227.82 o 
  -3   3  18      246.04      302.89     55.54 o 
  -1   3  18     2845.78     2576.12    153.92 o 
   1   3  18      307.24      350.93     65.73 o 
   3   3  18      873.69      884.21    138.88 o 
   5   3  18      273.92      180.55     76.28 o 
   7   3  18      214.74      277.04     91.63 o 
   9   3  18       48.46       16.30     49.13 o 
  11   3  18        5.82       86.47     43.93 o 
 -20   4  18     2744.37     2707.95    112.71 o 
 -18   4  18       69.95      119.91     37.91 o 
 -16   4  18       77.21       78.14     53.16 o 
 -14   4  18      191.38      301.84     87.39 o 
 -12   4  18      124.41      216.56     84.37 o 
 -10   4  18      126.87      180.02     38.87 o 
  -8   4  18     3567.61     3593.78    146.91 o 
  -6   4  18      333.01      342.48     59.42 o 
  -4   4  18       37.31       83.42     43.40 o 
  -2   4  18      400.48      514.76     75.59 o 
   0   4  18    12260.10    12714.54    347.85 o 
   2   4  18      203.15      239.63     84.05 o 
   4   4  18      238.08      168.18     70.73 o 
   6   4  18     1399.98     1609.96    179.06 o 
   8   4  18      383.96      281.90     77.76 o 
  10   4  18     2083.31     2032.94    146.70 o 
 -19   5  18      507.99      551.24     55.26 o 
 -17   5  18     4281.40     4242.31    172.07 o 
 -15   5  18     6716.23     6983.35    332.70 o 
 -13   5  18    13476.83    13667.68    550.67 o 
 -11   5  18     1132.58     1144.02    106.04 o 
  -9   5  18      163.30      178.10     51.24 o 
  -7   5  18     7526.40     7101.93    210.74 o 
  -5   5  18      961.82     1069.57    178.29 o 
  -3   5  18     2112.63     2472.00    156.54 o 
  -1   5  18       44.89      321.13    101.98 o 
   1   5  18     4093.65     4262.17    294.85 o 
   3   5  18     5756.12     6320.33    353.21 o 
   5   5  18     9534.97     9743.05    419.35 o 
   7   5  18     4102.05     4183.08    252.06 o 
   9   5  18      236.77      203.71     51.23 o 
 -18   6  18     8431.83     8308.16    194.68 o 
 -16   6  18      779.94      847.09     77.97 o 
 -14   6  18      250.39      233.70     46.36 o 
 -12   6  18     2928.17     3552.60    239.47 o 
 -10   6  18    15393.85    16218.14    386.22 o 
  -8   6  18    24722.56    24787.35    390.83 o 
  -6   6  18     4346.97     4332.98    205.78 o 
  -4   6  18      478.01      519.33    114.17 o 
  -2   6  18    22597.52    23654.84    675.20 o 
   0   6  18    24130.45    24359.26    684.39 o 
   2   6  18     7630.26     8063.76    388.69 o 
   4   6  18     1793.61     1752.84    177.10 o 
   6   6  18      504.94      562.94     96.81 o 
   8   6  18     6391.73     6086.41    243.47 o 
 -17   7  18     5835.56     5722.64    244.13 o 
 -15   7  18    14529.80    14744.12    227.67 o 
 -13   7  18    27334.69    28476.84    427.27 o 
 -11   7  18     6153.23     6594.37    298.13 o 
  -9   7  18    12294.03    12286.85    320.36 o 
  -7   7  18    16128.09    17690.98    388.60 o 
  -5   7  18    34316.14    35388.98    664.10 o 
  -3   7  18    22920.73    23663.16    641.72 o 
  -1   7  18     2521.79     2873.90    226.99 o 
   1   7  18     1993.21     1957.47    182.84 o 
   3   7  18    12462.21    12398.31    430.07 o 
   5   7  18    15898.54    15603.92    433.45 o 
   7   7  18     6456.27     6117.96    218.21 o 
 -16   8  18     4296.90     3956.46    187.80 o 
 -14   8  18      188.97      208.23     51.44 o 
 -12   8  18     3105.78     3007.82    209.09 o 
 -10   8  18    16631.59    17844.28    544.76 o 
  -8   8  18     8232.78     8741.95    388.83 o 
  -6   8  18     3775.28     3877.54    260.37 o 
  -4   8  18       88.43      127.81     56.29 o 
  -2   8  18     5466.78     5715.99    289.95 o 
   0   8  18     6716.36     7061.34    307.75 o 
   2   8  18     7821.97     7873.17    302.74 o 
 -15   9  18     4028.30     3780.83    153.54 o 
 -13   9  18     4889.44     4887.40    187.57 o 
 -11   9  18     1608.40     1900.08    158.40 o 
  -9   9  18      195.86      173.95     64.42 o 
  -7   9  18     3072.67     3506.98    222.61 o 
  -5   9  18    11095.72    11666.36    398.58 o 
  -3   9  18     6380.54     6455.22    288.38 o 
  -1   9  18       99.05       49.21     28.76 o 
   1   9  18       23.33       15.78     27.39 o 
   3   9  18     1531.80     1486.14    103.92 o 
 -12  10  18      125.40      213.38     46.25 o 
 -10  10  18     1507.48     1894.29    140.84 o 
  -8  10  18     3322.80     3447.34    198.94 o 
  -6  10  18      373.42      349.85     71.97 o 
  -4  10  18      506.81      452.36     49.68 o 
  -2  10  18      243.39      173.02     47.33 o 
  -9  11  18      883.24      970.69     82.80 o 
  -7  11  18     1649.73     1489.77    104.61 o 
  -5  11  18      311.37      255.54     45.45 o 
  -3  11  18       14.17      -36.21     24.14 o 
 -21   1  19      187.50      318.87     64.48 o 
 -19   1  19      529.88      593.27     90.08 o 
 -17   1  19     7266.75     7064.80    191.85 o 
 -15   1  19     2788.07     2756.95    179.35 o 
 -13   1  19     4716.63     4796.34    210.04 o 
 -11   1  19     9089.90     8952.47    222.38 o 
  -9   1  19     6907.86     6928.12    160.72 o 
  -7   1  19     7532.85     6698.29    221.95 o 
  -5   1  19     5090.29     6007.45    246.54 o 
  -3   1  19      233.15      165.00     44.49 o 
  -1   1  19     2428.23     2848.48    125.42 o 
   1   1  19     7334.38     7646.47    258.64 o 
   3   1  19     1112.06     1061.67    102.26 o 
   5   1  19      556.24      571.87    110.10 o 
   7   1  19     1167.65     1139.80     98.70 o 
   9   1  19     3239.70     3318.59    162.73 o 
  11   1  19     3002.02     2832.79    110.40 o 
 -20   2  19     2544.66     2486.77    111.46 o 
 -18   2  19      640.06      690.48     60.41 o 
 -16   2  19     3965.86     4374.80    155.59 o 
 -14   2  19    13753.11    13958.53    468.50 o 
 -12   2  19    12278.57    11904.09    260.43 o 
 -10   2  19     4635.48     4678.44    138.26 o 
  -8   2  19      130.21       94.97     41.07 o 
  -6   2  19     8714.29     8092.05    359.33 o 
  -4   2  19     7369.05     7033.79    245.17 o 
  -2   2  19    15119.43    15650.65    730.31 o 
   0   2  19     1311.98     1452.00    118.85 o 
   2   2  19      241.32      281.25     90.47 o 
   4   2  19      202.55      317.09     60.37 o 
   6   2  19    14297.60    14688.21    343.04 o 
   8   2  19     9726.70     9449.48    247.68 o 
  10   2  19      455.96      333.16     43.57 o 
 -21   3  19     1141.28     1165.40     98.59 o 
 -19   3  19     8558.11     8420.79    250.97 o 
 -17   3  19    14816.11    14464.03    727.62 o 
 -15   3  19    22562.01    22621.79    644.38 o 
 -13   3  19      177.92      218.60     81.83 o 
 -11   3  19    17771.67    18118.46    412.36 o 
  -9   3  19    29874.27    28837.30    408.82 o 
  -7   3  19    42990.91    41993.86    665.80 o 
  -5   3  19    18528.48    19446.16    418.52 o 
  -3   3  19     2454.19     2517.82    155.07 o 
  -1   3  19    19784.71    21457.40    447.24 o 
   1   3  19    50908.89    51913.37   1036.46 o 
   3   3  19    27804.48    28749.18    767.42 o 
   5   3  19     1890.53     2195.81    210.19 o 
   7   3  19     2130.13     1553.67    166.45 o 
   9   3  19     6269.93     6615.09    285.06 o 
 -20   4  19     4695.45     4306.95    135.45 o 
 -18   4  19       27.72       96.30     33.78 o 
 -16   4  19     4011.34     4411.45    268.14 o 
 -14   4  19    17514.68    17399.78    557.32 o 
 -12   4  19    23411.15    24004.53    477.20 o 
 -10   4  19     9992.46    10481.00    318.09 o 
  -8   4  19       62.43       57.31     31.79 o 
  -6   4  19     8149.79     8252.93    275.11 o 
  -4   4  19    18915.99    20774.34    604.55 o 
  -2   4  19    30396.94    32731.41    607.65 o 
   0   4  19     2765.47     2713.79    240.99 o 
   2   4  19     1311.94     1434.26    175.99 o 
   4   4  19     7734.46     7609.05    387.92 o 
   6   4  19    13507.38    13596.97    485.28 o 
   8   4  19     7313.26     7302.30    310.41 o 
  10   4  19     1691.57     1581.57    113.58 o 
 -19   5  19     4645.54     4379.92    140.00 o 
 -17   5  19     7814.12     7627.00    224.72 o 
 -15   5  19     4390.26     4737.79    273.24 o 
 -13   5  19     1244.96     1411.00    108.24 o 
 -11   5  19     6006.13     6695.43    383.80 o 
  -9   5  19     8911.04     9399.89    302.93 o 
  -7   5  19    14550.47    15132.52    404.68 o 
  -5   5  19     9865.56     9380.70    434.22 o 
  -3   5  19      210.64      375.20     91.42 o 
  -1   5  19     5551.50     5682.27    344.40 o 
   1   5  19    18136.14    18708.54    616.99 o 
   3   5  19    19376.29    18950.10    601.32 o 
   5   5  19     1572.65     1527.16    167.99 o 
   7   5  19      282.65      192.21     56.30 o 
   9   5  19     4410.77     4164.38    185.30 o 
 -18   6  19     5493.27     5143.86    223.59 o 
 -16   6  19     1546.51     1828.22    110.17 o 
 -14   6  19     4026.73     3808.98    158.05 o 
 -12   6  19     1509.85     1441.96    155.56 o 
 -10   6  19     1443.39     1525.29    122.76 o 
  -8   6  19     1278.89     1382.31     97.66 o 
  -6   6  19      716.26      718.73     89.71 o 
  -4   6  19     9449.45     9705.93    432.30 o 
  -2   6  19     4330.74     5217.45    321.26 o 
   0   6  19     3208.12     3350.76    257.54 o 
   2   6  19       12.79      100.16     57.36 o 
   4   6  19     1555.55     1471.40    156.63 o 
   6   6  19     3654.74     4229.06    229.16 o 
   8   6  19     2451.89     2126.63    127.90 o 
 -17   7  19        2.82       31.96     25.98 o 
 -15   7  19       28.70       43.29     32.48 o 
 -13   7  19      612.04      664.64     67.63 o 
 -11   7  19      101.10       91.43     45.66 o 
  -9   7  19      176.16      271.27     54.46 o 
  -7   7  19      758.54      842.06     89.49 o 
  -5   7  19       24.24      111.81     59.44 o 
  -3   7  19      507.82      524.56    104.05 o 
  -1   7  19      808.64      824.94    124.57 o 
   1   7  19      104.18      100.21     51.65 o 
   3   7  19     1115.04     1041.19    122.03 o 
   5   7  19       25.76       51.11     34.47 o 
 -16   8  19     1482.29     1347.01    106.00 o 
 -14   8  19      939.30      887.53     93.98 o 
 -12   8  19     2236.37     2224.72    172.51 o 
 -10   8  19       95.09       68.92     50.28 o 
  -8   8  19       33.46       30.73     45.59 o 
  -6   8  19       75.11      124.93     58.40 o 
  -4   8  19     4130.82     3937.00    175.67 o 
  -2   8  19     6373.07     6334.93    298.05 o 
   0   8  19     2313.25     2115.85    163.55 o 
   2   8  19        1.25       57.00     43.43 o 
 -13   9  19      342.31      304.72     39.36 o 
 -11   9  19     2498.42     2671.91    177.57 o 
  -9   9  19     8353.60     9430.58    355.83 o 
  -7   9  19    12038.34    13074.12    410.51 o 
  -5   9  19     7410.95     7749.17    314.78 o 
  -3   9  19      139.58      187.86     55.71 o 
  -1   9  19     1410.84     1624.93    131.66 o 
   1   9  19     5297.97     5406.38    213.45 o 
 -12  10  19    13412.11    14028.25    302.64 o 
 -10  10  19     3862.45     4410.01    199.18 o 
  -8  10  19      606.23      751.44     92.15 o 
  -6  10  19     4424.03     4675.59    219.32 o 
  -4  10  19     9184.55     8562.45    276.53 o 
  -2  10  19     6997.97     5704.82    204.63 o 
  -7  11  19     7958.78     7546.95    207.01 o 
  -5  11  19     1220.70     1029.87     75.29 o 
 -20   0  20     1107.74     1159.68    117.94 o 
 -18   0  20    11743.41    12427.88    436.62 o 
 -16   0  20    30668.68    30819.28    735.57 o 
 -14   0  20    15641.31    14791.35    523.62 o 
 -12   0  20      540.61      681.54    116.66 o 
 -10   0  20     6794.26     6679.18    350.92 o 
  -8   0  20    28805.14    28478.39    655.19 o 
  -6   0  20    33681.54    32721.60    710.48 o 
  -4   0  20    12937.32    13731.66    474.87 o 
  -2   0  20      166.86      217.39     70.47 o 
   0   0  20     4477.05     4652.25    289.66 o 
   2   0  20    15733.12    16133.19    543.45 o 
   4   0  20    22732.82    23555.15    646.44 o 
   6   0  20    11623.33    11578.79    429.58 o 
   8   0  20       67.74       42.10     42.93 o 
  10   0  20     5301.93     5019.36    196.83 o 
 -21   1  20     6046.64     5971.64    230.70 o 
 -19   1  20     4800.43     5212.45    185.58 o 
 -17   1  20     1993.66     2136.76    104.08 o 
 -15   1  20      589.54      695.72     86.77 o 
 -13   1  20     7344.86     7391.29    403.83 o 
 -11   1  20    19953.39    20135.99    337.97 o 
  -9   1  20     6617.65     6937.27    193.10 o 
  -7   1  20     2162.95     1900.80    181.60 o 
  -5   1  20     1527.29     1568.17    115.28 o 
  -3   1  20    17608.50    17331.48    612.77 o 
  -1   1  20    36899.64    37534.13    566.36 o 
   1   1  20    17211.17    16960.00    389.35 o 
   3   1  20      402.18      483.26     71.95 o 
   5   1  20     6597.94     6728.99    237.52 o 
   7   1  20     9332.78     9388.22    255.92 o 
   9   1  20    10347.22    10228.76    406.45 o 
 -20   2  20      296.17      385.19     81.67 o 
 -18   2  20     3103.53     3377.89    122.04 o 
 -16   2  20     8241.28     8181.30    226.56 o 
 -14   2  20    12924.48    12251.03    326.51 o 
 -12   2  20     5238.68     5079.94    172.09 o 
 -10   2  20      420.64      290.50     36.92 o 
  -8   2  20     9776.78     9678.78    232.89 o 
  -6   2  20    25538.74    25893.37    597.52 o 
  -4   2  20     6955.73     7016.90    250.45 o 
  -2   2  20      252.34      290.92     58.03 o 
   0   2  20     8765.68     8904.77    426.50 o 
   2   2  20     5098.87     5072.01    322.09 o 
   4   2  20     4694.88     4538.75    192.28 o 
   6   2  20     3631.60     3547.79    160.18 o 
   8   2  20      472.66      360.75     48.59 o 
  10   2  20     3580.72     3490.69    169.09 o 
 -21   3  20       23.80       50.31     29.56 o 
 -19   3  20     1395.89     1333.52     88.30 o 
 -17   3  20       17.28       67.56     37.05 o 
 -15   3  20       10.58       55.23     61.90 o 
 -13   3  20      831.45      730.53    128.48 o 
 -11   3  20     2996.75     3235.19    270.36 o 
  -9   3  20     5087.17     4943.13    217.36 o 
  -7   3  20        4.32      -23.08     68.39 o 
  -5   3  20     1300.61     1173.03    111.03 o 
  -3   3  20     6616.17     6507.85    248.98 o 
  -1   3  20     4994.54     5050.74    328.20 o 
   1   3  20       19.52       37.17     60.94 o 
   3   3  20     1869.97     1766.58    194.98 o 
   5   3  20      142.36      197.77     80.72 o 
   7   3  20      194.99      226.45     72.61 o 
   9   3  20     1052.34      956.23     99.56 o 
 -20   4  20      197.45      247.78     33.73 o 
 -18   4  20       91.21      106.39     36.97 o 
 -16   4  20     1620.20     1889.31    175.75 o 
 -14   4  20     4146.02     4038.46    271.93 o 
 -12   4  20     1086.03     1027.21    104.56 o 
 -10   4  20       19.70       18.22     36.53 o 
  -8   4  20     1763.79     1759.77    174.21 o 
  -6   4  20     3566.38     3979.32    283.52 o 
  -4   4  20     3125.56     3584.06    275.65 o 
  -2   4  20     1085.00     1042.18    160.52 o 
   0   4  20     7110.47     7209.97    390.58 o 
   2   4  20      271.36      185.34     80.51 o 
   4   4  20     1606.15     1733.65    185.21 o 
   6   4  20      842.92      854.23    121.78 o 
   8   4  20      112.13      124.37     48.60 o 
 -19   5  20     1907.04     1984.99    103.32 o 
 -17   5  20      318.05      320.87     52.02 o 
 -15   5  20       71.62       86.12     50.07 o 
 -13   5  20     4092.05     4088.27    177.59 o 
 -11   5  20     3138.30     3084.44    173.95 o 
  -9   5  20     2759.32     2812.61    287.97 o 
  -7   5  20     4371.85     4464.41    220.97 o 
  -5   5  20     1655.01     1744.94    193.21 o 
  -3   5  20    18555.12    18826.48    623.15 o 
  -1   5  20    12522.79    13123.81    522.97 o 
   1   5  20     2281.45     2478.01    226.39 o 
   3   5  20     5198.80     5573.02    319.40 o 
   5   5  20       79.75      103.61     61.48 o 
   7   5  20     3290.04     3506.79    199.73 o 
 -18   6  20     8117.83     7609.89    653.91 o 
 -16   6  20    12704.29    13360.34    308.51 o 
 -14   6  20     9663.96     9626.64    242.29 o 
 -12   6  20     2516.40     2435.44    197.01 o 
 -10   6  20     5935.49     6424.76    243.70 o 
  -8   6  20    14841.13    15817.51    386.93 o 
  -6   6  20    15580.03    16384.71    402.56 o 
  -4   6  20     7981.64     8922.45    417.91 o 
  -2   6  20       73.38      100.31     65.81 o 
   0   6  20    16490.06    18394.21    586.96 o 
   2   6  20    12773.06    12913.52    468.73 o 
   4   6  20     8808.84     8741.64    355.77 o 
   6   6  20     4955.99     4524.55    216.58 o 
 -17   7  20     1546.83     1385.32    111.13 o 
 -15   7  20      764.63      837.25     66.03 o 
 -13   7  20    13680.36    13776.36    281.82 o 
 -11   7  20    23668.06    23900.95    554.75 o 
  -9   7  20     8352.01     8891.25    268.51 o 
  -7   7  20     1281.30     1355.15    113.09 o 
  -5   7  20     2780.42     3094.92    168.78 o 
  -3   7  20    13750.93    13781.79    483.67 o 
  -1   7  20    12273.54    12464.04    449.67 o 
   1   7  20    10565.57    11006.17    401.09 o 
   3   7  20       41.45       33.03     33.45 o 
   5   7  20     3348.60     3171.12    164.53 o 
 -16   8  20     8503.33     8795.91    247.59 o 
 -14   8  20     3526.89     3518.87    168.51 o 
 -12   8  20     2575.39     2782.47    184.06 o 
 -10   8  20      784.86      645.61    103.60 o 
  -8   8  20    12428.06    14100.86    470.37 o 
  -6   8  20    17292.09    19061.92    547.53 o 
  -4   8  20    12053.29    13227.45    312.69 o 
  -2   8  20     2183.71     2176.65    122.90 o 
   0   8  20     1883.05     2238.07    161.03 o 
   2   8  20     8501.36     7890.06    263.27 o 
 -13   9  20     4188.44     4338.65    126.48 o 
 -11   9  20     5656.39     5907.30    246.73 o 
  -9   9  20     5074.40     5409.67    256.60 o 
  -7   9  20      142.31      161.05     56.51 o 
  -5   9  20     3514.23     3772.26    209.59 o 
  -3   9  20     5854.80     6051.52    252.63 o 
  -1   9  20     3099.01     3142.00    169.56 o 
   1   9  20     2540.40     2364.41    128.33 o 
 -10  10  20     3451.35     3608.93    163.77 o 
  -8  10  20       18.45        4.78     31.08 o 
  -6  10  20     1090.87     1096.56    100.72 o 
  -4  10  20     3034.93     2935.64    151.02 o 
  -2  10  20       71.66       72.38     27.96 o 
 -21   1  21     1107.44     1057.67     94.09 o 
 -19   1  21      545.98      577.66     64.71 o 
 -17   1  21     1775.81     1746.47    120.54 o 
 -15   1  21     4758.62     5012.35    258.27 o 
 -13   1  21     4812.89     4616.92    207.65 o 
 -11   1  21      115.99      104.32     32.69 o 
  -9   1  21     1914.08     1733.01    100.37 o 
  -7   1  21     1102.33      973.87    138.85 o 
  -5   1  21     8693.44     9288.57    413.84 o 
  -3   1  21     2385.45     2795.27    235.17 o 
  -1   1  21       95.43      159.18     45.21 o 
   1   1  21      480.46      522.21     73.62 o 
   3   1  21     7292.84     7416.25    271.78 o 
   5   1  21     6716.96     6822.85    227.41 o 
   7   1  21     1084.26     1063.09     81.99 o 
   9   1  21      163.93      131.68     38.54 o 
 -20   2  21     3146.25     3038.44    176.91 o 
 -18   2  21    12638.80    12300.94    404.81 o 
 -16   2  21     6852.93     6950.87    186.20 o 
 -14   2  21     2722.14     2971.31    160.73 o 
 -12   2  21    23037.54    23354.62    366.58 o 
 -10   2  21    25154.49    25513.65    384.09 o 
  -8   2  21     8385.01     8192.05    274.42 o 
  -6   2  21    12929.38    12520.20    335.35 o 
  -4   2  21      130.40       82.84     38.85 o 
  -2   2  21     4287.89     4701.29    314.58 o 
   0   2  21    18935.41    20301.36    643.93 o 
   2   2  21    15215.50    15162.85    549.02 o 
   4   2  21      391.83      468.27    103.83 o 
   6   2  21     4759.93     4801.87    170.98 o 
   8   2  21     7671.07     7909.16    292.56 o 
 -19   3  21       10.67       79.07     29.71 o 
 -17   3  21     4513.13     4744.59    183.87 o 
 -15   3  21    14564.75    14876.10    514.55 o 
 -13   3  21    33128.24    34497.14    815.52 o 
 -11   3  21     8754.51     8567.20    454.65 o 
  -9   3  21     1285.82     1482.84    124.21 o 
  -7   3  21    17603.90    17972.66    597.37 o 
  -5   3  21    38162.29    39711.46    901.59 o 
  -3   3  21    12864.96    14570.14    555.62 o 
  -1   3  21      123.28      102.60     67.30 o 
   1   3  21      561.67      793.27    136.10 o 
   3   3  21     7488.90     7916.88    391.44 o 
   5   3  21    13615.85    13907.74    480.42 o 
   7   3  21     4629.08     4567.39    239.72 o 
   9   3  21     1447.70     1395.80    104.34 o 
 -20   4  21     6289.54     5580.46    197.22 o 
 -18   4  21     8989.61     9394.01    230.12 o 
 -16   4  21     3734.36     4118.45    251.16 o 
 -14   4  21      155.77      311.81     85.10 o 
 -12   4  21     5478.13     5778.88    238.43 o 
 -10   4  21    15494.37    16134.39    401.58 o 
  -8   4  21    21731.96    22741.77    652.68 o 
  -6   4  21     4176.77     4666.03    312.00 o 
  -4   4  21      231.68       89.45     64.65 o 
  -2   4  21    13389.49    14095.65    546.62 o 
   0   4  21    24715.77    26437.54    742.56 o 
   2   4  21    10234.68    10764.72    460.23 o 
   4   4  21     2459.92     2592.34    214.36 o 
   6   4  21      724.89      837.17    112.64 o 
   8   4  21    10315.11     9512.30    286.82 o 
 -19   5  21        6.58       78.01     22.14 o 
 -17   5  21     2027.67     1997.67    109.66 o 
 -15   5  21     8628.33     8657.38    351.22 o 
 -13   5  21     7633.66     7838.09    239.86 o 
 -11   5  21     2090.28     2279.34    149.69 o 
  -9   5  21     2686.72     2721.91    166.66 o 
  -7   5  21     6951.80     7431.17    277.31 o 
  -5   5  21     7392.95     7642.87    397.63 o 
  -3   5  21     9888.41    10669.28    469.74 o 
  -1   5  21     5715.48     6114.65    355.17 o 
   1   5  21     1072.56      914.49    138.06 o 
   3   5  21     8799.70     9660.97    402.24 o 
   5   5  21    11954.01    12404.62    405.05 o 
   7   5  21     9151.74     8831.51    279.35 o 
 -18   6  21     5999.59     6138.96    221.06 o 
 -16   6  21     2162.68     2154.11    109.35 o 
 -14   6  21       91.95      188.16     61.68 o 
 -12   6  21     1653.16     1701.54    164.21 o 
 -10   6  21     7639.08     8210.44    271.55 o 
  -8   6  21     5117.76     5296.02    224.03 o 
  -6   6  21      579.76      555.51     80.77 o 
  -4   6  21     1439.54     1583.91    177.75 o 
  -2   6  21      854.22      877.20    137.67 o 
   0   6  21     9877.57    10639.74    434.36 o 
   2   6  21     1541.34     1350.37    149.68 o 
   4   6  21        7.48       34.85     38.88 o 
   6   6  21      106.44      147.97     41.90 o 
 -17   7  21     1531.49     1497.67    106.85 o 
 -15   7  21       75.71       39.80     56.72 o 
 -13   7  21      115.29      133.44     30.02 o 
 -11   7  21      167.07       68.29     45.21 o 
  -9   7  21      677.20      623.46     75.05 o 
  -7   7  21      860.25      881.62     89.45 o 
  -5   7  21     1997.37     2100.43    136.35 o 
  -3   7  21      522.45      601.86    105.69 o 
  -1   7  21      154.93      245.43     71.88 o 
   1   7  21      254.58      284.20     68.61 o 
   3   7  21      905.66      999.65    103.88 o 
   5   7  21       27.77       54.58     26.72 o 
 -14   8  21      267.98      228.81     32.30 o 
 -12   8  21     1238.67     1108.86    111.62 o 
 -10   8  21     3184.01     3205.33    208.41 o 
  -8   8  21     4247.66     4690.96    263.34 o 
  -6   8  21     2994.28     3255.30    219.17 o 
  -4   8  21      450.18      450.25     59.30 o 
  -2   8  21      700.18      638.29     66.23 o 
   0   8  21      465.61      455.27     70.10 o 
   2   8  21     1174.01     1000.95     85.65 o 
 -13   9  21     5396.27     5059.53    296.91 o 
 -11   9  21      461.74      490.35     69.96 o 
  -9   9  21     2259.30     2310.01    158.46 o 
  -7   9  21     2006.21     2197.50    110.34 o 
  -5   9  21     4173.27     4112.62    205.10 o 
  -3   9  21     4933.47     4923.24    212.49 o 
  -1   9  21     2074.18     2142.34    128.22 o 
  -8  10  21    16445.79    18005.37    353.35 o 
  -6  10  21      628.42      660.27     71.72 o 
  -4  10  21     2513.15     2104.43    113.01 o 
 -20   0  22     3009.52     2873.87    161.06 o 
 -18   0  22      852.87      903.81    116.52 o 
 -16   0  22     7547.60     7685.06    354.14 o 
 -14   0  22    20338.51    21527.09    621.10 o 
 -12   0  22    22112.77    20885.18    626.78 o 
 -10   0  22     3072.09     3429.57    259.40 o 
  -8   0  22      849.04      852.58    123.56 o 
  -6   0  22     4085.47     4030.45    261.08 o 
  -4   0  22    37038.27    39104.52    824.57 o 
  -2   0  22    41045.16    42752.38    873.72 o 
   0   0  22    25703.69    26405.34    683.51 o 
   2   0  22     6080.69     6251.29    326.73 o 
   4   0  22    24125.06    24010.88    598.64 o 
   6   0  22     9885.33     9653.50    338.64 o 
   8   0  22    10593.92     9460.63    266.56 o 
 -19   1  22     7064.07     6818.30    243.19 o 
 -17   1  22     8555.70     8543.56    248.62 o 
 -15   1  22     7236.20     7326.08    249.44 o 
 -13   1  22     3819.10     3854.53    188.03 o 
 -11   1  22     7319.21     7433.57    208.10 o 
  -9   1  22    18240.50    17918.25    281.27 o 
  -7   1  22    11529.45    11375.65    313.07 o 
  -5   1  22     9126.32    10332.51    440.60 o 
  -3   1  22      741.23      779.86    133.18 o 
  -1   1  22     4369.27     4791.56    205.23 o 
   1   1  22    13984.80    14536.49    394.44 o 
   3   1  22    18416.40    18817.76    382.97 o 
   5   1  22     5073.55     5455.18    189.59 o 
   7   1  22       48.40      116.07     29.93 o 
 -20   2  22     5374.21     5188.90    216.37 o 
 -18   2  22       28.17       64.60     22.30 o 
 -16   2  22     3555.88     3632.98    130.70 o 
 -14   2  22     6113.31     6455.26    299.76 o 
 -12   2  22     3520.97     4201.26    202.25 o 
 -10   2  22     4834.42     4969.40    219.39 o 
  -8   2  22      792.80      788.86    135.33 o 
  -6   2  22     3428.27     3767.96    275.40 o 
  -4   2  22     8906.91     9856.66    450.70 o 
  -2   2  22    19365.85    19854.03    640.77 o 
   0   2  22     3651.57     3483.36    267.99 o 
   2   2  22     2342.99     2472.21    218.66 o 
   4   2  22      311.17      262.36     71.34 o 
   6   2  22      223.02      292.12     70.81 o 
   8   2  22     2533.38     2462.27    144.45 o 
 -19   3  22     1593.85     1456.12     81.21 o 
 -17   3  22      119.93       80.44     33.74 o 
 -15   3  22      241.09      141.54     59.10 o 
 -13   3  22     2209.76     2594.49    227.30 o 
 -11   3  22      669.77      563.33     77.57 o 
  -9   3  22    10656.65    10281.64    272.72 o 
  -7   3  22      945.13     1214.69    114.55 o 
  -5   3  22     2367.23     2335.72    226.70 o 
  -3   3  22       35.00      111.70     71.70 o 
  -1   3  22     3516.28     3492.04    273.01 o 
   1   3  22      950.09      908.91    143.04 o 
   3   3  22      386.07      367.98     95.03 o 
   5   3  22      113.89      105.34     59.18 o 
   7   3  22      387.66      433.90     72.79 o 
 -18   4  22      311.91      269.10     42.89 o 
 -16   4  22      219.59      220.70     70.04 o 
 -14   4  22      785.76     1002.39    138.17 o 
 -12   4  22      870.93      830.92     94.87 o 
 -10   4  22     1172.47     1015.47    125.25 o 
  -8   4  22       32.64       87.14     44.81 o 
  -6   4  22     1526.31     1445.52    180.78 o 
  -4   4  22     4883.48     5323.73    337.53 o 
  -2   4  22      864.85      887.52    146.67 o 
   0   4  22      128.41       40.60     58.60 o 
   2   4  22     3850.27     4244.00    281.42 o 
   4   4  22      398.02      322.34     82.44 o 
   6   4  22     1243.56     1287.34    123.48 o 
 -17   5  22     6329.61     6376.52    182.65 o 
 -15   5  22     1242.79     1184.17    129.90 o 
 -13   5  22       52.33      -34.90    112.72 o 
 -11   5  22      440.28      508.51     74.11 o 
  -9   5  22     2254.65     2487.42    158.26 o 
  -7   5  22    15844.15    16745.35    409.54 o 
  -5   5  22     3587.00     3945.59    283.75 o 
  -3   5  22     5497.58     6180.07    353.89 o 
  -1   5  22     7663.11     8249.30    401.51 o 
   1   5  22     7105.23     7200.41    359.08 o 
   3   5  22     6643.44     7162.92    326.69 o 
   5   5  22     1391.10     1404.88    127.17 o 
 -16   6  22     2661.86     2560.13    188.07 o 
 -14   6  22    11459.93    12033.21    376.08 o 
 -12   6  22    14972.48    16186.21    478.74 o 
 -10   6  22     6714.17     7174.00    264.99 o 
  -8   6  22       32.79       30.37     38.65 o 
  -6   6  22     9481.79    10546.28    356.30 o 
  -4   6  22    23084.14    25474.55    677.92 o 
  -2   6  22    11143.99    12088.70    458.84 o 
   0   6  22     3777.80     4232.40    262.35 o 
   2   6  22        8.48      -22.83     39.69 o 
   4   6  22     3160.80     3174.06    180.14 o 
 -15   7  22     6844.28     6336.67    439.61 o 
 -13   7  22      918.25     1057.65     73.12 o 
 -11   7  22     2091.78     2035.95    114.54 o 
  -9   7  22    17109.97    17843.44    714.76 o 
  -7   7  22    17164.93    18626.65    438.99 o 
  -5   7  22     8319.41     9208.06    271.76 o 
  -3   7  22      850.35      736.80     80.22 o 
  -1   7  22     6438.07     6455.84    295.24 o 
   1   7  22    20497.41    19707.69    468.81 o 
   3   7  22    11510.71    10579.44    289.67 o 
 -14   8  22    12420.50    13015.27    320.81 o 
 -12   8  22     9352.94     9571.13    294.19 o 
 -10   8  22     4128.16     4355.74    225.71 o 
  -8   8  22        5.10       59.83     50.29 o 
  -6   8  22     1330.29     1471.45    141.32 o 
  -4   8  22     7262.54     6739.93    621.77 o 
  -2   8  22    13208.36    13860.79    343.31 o 
   0   8  22     1934.47     1920.88     91.59 o 
   2   8  22      548.49      439.19     55.55 o 
 -11   9  22      124.62      136.23     37.22 o 
  -9   9  22     2108.87     2346.23    146.84 o 
  -7   9  22     5923.55     6519.70    173.64 o 
  -5   9  22     3404.82     3844.86    181.98 o 
  -3   9  22      324.43      253.29     47.78 o 
  -1   9  22     5794.68     4171.86   1207.06 o 
 -19   1  23     1062.08      914.98    170.42 o 
 -17   1  23     1147.03     1034.44     85.64 o 
 -15   1  23     2298.68     2190.11    134.11 o 
 -13   1  23     6724.91     7164.71    316.91 o 
 -11   1  23    11335.41    11164.53    296.29 o 
  -9   1  23     3934.18     4022.85    134.37 o 
  -7   1  23     2583.24     2494.07    148.09 o 
  -5   1  23     1123.06     1219.58    156.68 o 
  -3   1  23     3429.07     4189.67    286.96 o 
  -1   1  23     1136.32     1266.82    106.65 o 
   1   1  23     2615.34     2679.17    147.22 o 
   3   1  23        1.02       24.02     31.75 o 
   5   1  23      939.20      947.73     74.33 o 
   7   1  23     3464.59     3106.32    158.94 o 
 -20   2  23      572.07      591.32     71.00 o 
 -18   2  23     5487.76     5533.01    262.89 o 
 -16   2  23    11005.75    11104.21    214.99 o 
 -14   2  23     8143.45     8344.19    518.35 o 
 -12   2  23     1419.46     1543.38    182.71 o 
 -10   2  23      479.69      499.82     76.57 o 
  -8   2  23     7100.10     7204.80    260.08 o 
  -6   2  23    27955.90    29603.14    764.28 o 
  -4   2  23     7278.52     7882.39    401.65 o 
  -2   2  23      186.27      313.48     98.29 o 
   0   2  23     1438.36     1473.66    173.13 o 
   2   2  23    15873.12    16045.25    525.45 o 
   4   2  23     7204.88     7439.68    328.29 o 
   6   2  23     3310.85     3436.81    190.48 o 
 -19   3  23     5120.22     4993.81    213.85 o 
 -17   3  23     1801.80     1672.95    100.60 o 
 -15   3  23      115.14      229.69     82.23 o 
 -13   3  23     7103.74     8155.92    392.09 o 
 -11   3  23    21593.57    22599.05    865.60 o 
  -9   3  23    10245.72    10879.75    356.20 o 
  -7   3  23      693.82      593.32     82.94 o 
  -5   3  23     2429.78     3088.13    257.18 o 
  -3   3  23     8281.33     9504.92    444.24 o 
  -1   3  23    13983.59    14720.61    544.49 o 
   1   3  23     8536.67     8553.93    399.55 o 
   3   3  23       11.75       31.94     48.05 o 
   5   3  23     5906.75     6169.15    272.47 o 
   7   3  23    12921.86    11613.31    293.26 o 
 -18   4  23     7269.36     6656.91    354.12 o 
 -16   4  23    16922.29    16498.52    478.86 o 
 -14   4  23    24432.07    24073.04    623.37 o 
 -12   4  23     5129.94     5674.72    227.06 o 
 -10   4  23     7110.34     7086.48    261.93 o 
  -8   4  23    31948.82    33282.31    573.18 o 
  -6   4  23    27198.54    28864.62    766.76 o 
  -4   4  23    13546.85    13670.56    530.19 o 
  -2   4  23     4962.01     5864.06    345.05 o 
   0   4  23     3272.81     3415.17    256.76 o 
   2   4  23    18451.48    18752.37    551.20 o 
   4   4  23    11229.77    11353.38    380.67 o 
   6   4  23     3875.96     3603.13    175.97 o 
 -17   5  23      713.40      701.44     59.63 o 
 -15   5  23      502.02      477.97     84.52 o 
 -13   5  23     3038.88     2971.97    214.55 o 
 -11   5  23    11751.60    12911.30    335.51 o 
  -9   5  23     6760.08     7227.12    260.70 o 
  -7   5  23      738.21      709.82    105.88 o 
  -5   5  23      979.16     1116.88    154.29 o 
  -3   5  23     6984.71     7736.55    384.12 o 
  -1   5  23     8897.79     9722.79    416.19 o 
   1   5  23      967.25     1134.59    138.17 o 
   3   5  23      229.54      167.08     49.25 o 
   5   5  23      224.60      260.73     55.07 o 
 -16   6  23      939.08      953.15     87.39 o 
 -14   6  23     2442.82     2568.35    167.49 o 
 -12   6  23     1620.03     1624.18    103.72 o 
 -10   6  23     1123.24     1277.94    105.33 o 
  -8   6  23     2818.38     2978.82    160.83 o 
  -6   6  23      332.91      280.32     57.37 o 
  -4   6  23     1367.60     1330.28    156.11 o 
  -2   6  23      933.63      975.28    129.66 o 
   0   6  23     1083.50     1004.38    125.44 o 
   2   6  23     2086.59     1997.36    152.78 o 
   4   6  23     1767.67     1382.63    104.21 o 
 -15   7  23      136.33      158.33     45.28 o 
 -13   7  23      214.71      190.18     46.98 o 
 -11   7  23       22.36       12.84     21.29 o 
  -9   7  23        0.57       32.28     31.66 o 
  -7   7  23        0.64      -16.93     28.43 o 
  -5   7  23     1076.26     1124.58     74.86 o 
  -3   7  23       17.90       44.53     30.24 o 
  -1   7  23     1502.66     1308.68    127.05 o 
   1   7  23       32.04       67.74     39.33 o 
 -12   8  23        7.06       34.92     30.97 o 
 -10   8  23       50.54       33.25     31.38 o 
  -8   8  23      537.97      493.40     81.04 o 
  -6   8  23     1961.40     1993.10    152.92 o 
  -4   8  23      416.87      442.41     72.50 o 
  -2   8  23       31.18       65.50     36.31 o 
   0   8  23       42.62       76.16     29.37 o 
  -9   9  23     7185.41     7936.15    237.76 o 
  -7   9  23     2198.95     2399.38    138.04 o 
  -5   9  23      465.93      365.57     38.87 o 
  -3   9  23     5020.68     3997.43    377.65 o 
 -18   0  24     5827.72     5459.30    239.85 o 
 -16   0  24     4452.84     4524.24    251.98 o 
 -14   0  24      112.88       84.27     48.79 o 
 -12   0  24     7895.93     8063.40    377.89 o 
 -10   0  24    39760.60    39790.12    856.89 o 
  -8   0  24    14884.60    15269.11    361.95 o 
  -6   0  24     3086.59     3404.55    235.37 o 
  -4   0  24      186.55      153.21     60.18 o 
  -2   0  24     7274.96     7710.41    356.05 o 
   0   0  24    34927.77    35348.56    736.64 o 
   2   0  24    20102.51    20800.21    526.20 o 
   4   0  24      641.38      647.72     86.96 o 
   6   0  24       67.70      -12.41     24.28 o 
 -19   1  24      774.82      673.88     53.27 o 
 -17   1  24     7147.51     7267.15    207.83 o 
 -15   1  24    12854.01    13321.52    310.79 o 
 -13   1  24     8752.32     8774.53    269.32 o 
 -11   1  24     1970.29     2189.48    141.35 o 
  -9   1  24     2079.88     2086.40    141.87 o 
  -7   1  24     9254.13     9326.99    278.59 o 
  -5   1  24    13213.70    13738.19    498.94 o 
  -3   1  24    12730.48    12772.89    483.45 o 
  -1   1  24     2042.24     2162.03    198.78 o 
   1   1  24     3090.90     3180.97    149.09 o 
   3   1  24     9216.42     9424.69    231.78 o 
   5   1  24     6352.44     6084.01    242.40 o 
 -18   2  24     3459.65     3305.44    191.42 o 
 -16   2  24     2599.21     2608.54    125.39 o 
 -14   2  24      754.48      725.37    120.70 o 
 -12   2  24     3551.65     3628.00    268.95 o 
 -10   2  24    10435.66    11094.58    317.51 o 
  -8   2  24     4946.40     5286.09    219.08 o 
  -6   2  24      947.11     1043.75    147.09 o 
  -4   2  24      275.70      316.35     89.18 o 
  -2   2  24     5535.53     5986.67    340.18 o 
   0   2  24    16316.45    17356.83    549.65 o 
   2   2  24     6645.49     6960.29    326.15 o 
   4   2  24      545.85      472.58     80.04 o 
   6   2  24      835.20      712.03     76.61 o 
 -19   3  24      485.62      552.34     69.42 o 
 -17   3  24        9.51       50.46     26.10 o 
 -15   3  24      682.47      602.43    105.89 o 
 -13   3  24     1153.03     1059.53    143.88 o 
 -11   3  24      195.94      204.06     54.24 o 
  -9   3  24      281.35      184.04     48.77 o 
  -7   3  24      259.80      197.44     53.44 o 
  -5   3  24     1521.69     1356.80    169.87 o 
  -3   3  24     6935.18     7105.39    373.43 o 
  -1   3  24      233.82      327.41     91.61 o 
   1   3  24     1138.37     1211.36    145.70 o 
   3   3  24       66.83        9.66     44.61 o 
   5   3  24      116.60      113.32     42.01 o 
 -18   4  24      253.39      249.54     44.78 o 
 -16   4  24      387.42      357.79     50.42 o 
 -14   4  24      580.86      744.80    113.65 o 
 -12   4  24      687.42      644.26    115.09 o 
 -10   4  24     1905.23     1940.86    136.44 o 
  -8   4  24     2140.68     2351.71    125.54 o 
  -6   4  24     3380.71     3505.02    184.97 o 
  -4   4  24      596.97      642.07    115.84 o 
  -2   4  24      993.96      967.42    140.70 o 
   0   4  24     1133.64     1260.84    152.35 o 
   2   4  24     1083.53      968.31    121.98 o 
   4   4  24       41.69       26.94     30.85 o 
 -17   5  24     2566.08     2280.29     94.86 o 
 -15   5  24     9736.71     9746.73    329.66 o 
 -13   5  24     2371.69     2490.03    187.57 o 
 -11   5  24      186.19      140.24     58.20 o 
  -9   5  24     1133.37     1179.89    105.24 o 
  -7   5  24     9937.80    10456.53    308.33 o 
  -5   5  24     8553.11     9234.61    288.45 o 
  -3   5  24     5890.83     6582.26    339.56 o 
  -1   5  24     2096.00     2196.86    190.29 o 
   1   5  24       18.53       92.64     50.65 o 
   3   5  24     1611.51     1603.61    130.02 o 
 -16   6  24     4521.65     4170.88    250.22 o 
 -14   6  24      522.39      526.74     75.06 o 
 -12   6  24     5174.32     5458.20    250.73 o 
 -10   6  24    10621.73    10863.74    385.92 o 
  -8   6  24    13981.44    15048.54    480.42 o 
  -6   6  24     2896.93     2948.08    126.48 o 
  -4   6  24     1280.69     1358.76    105.32 o 
  -2   6  24     5700.45     5509.46    277.58 o 
   0   6  24    12040.37    12220.81    379.36 o 
   2   6  24    15883.95    15834.75    372.78 o 
 -13   7  24     8690.66     7548.23    154.80 o 
 -11   7  24     8629.39     8811.10    202.01 o 
  -9   7  24      612.87      631.39    109.20 o 
  -7   7  24     8843.82     9055.85    497.42 o 
  -5   7  24    13644.28    14471.64   1025.33 o 
  -3   7  24     8942.46     9747.88    461.94 o 
  -1   7  24      368.64      360.44     46.05 o 
   1   7  24     4262.31     4189.19    122.03 o 
 -10   8  24     8232.92     8571.11    262.95 o 
  -8   8  24     7151.26     7887.31    275.12 o 
  -6   8  24     2974.66     3244.18    175.90 o 
  -4   8  24       60.64       66.76     32.66 o 
  -2   8  24     4207.17     4281.89    175.70 o 
 -19   1  25     2069.02     1898.34    118.71 o 
 -17   1  25     2077.56     1977.51    100.74 o 
 -15   1  25     1568.76     1591.18    104.08 o 
 -13   1  25      931.94      907.14     85.60 o 
 -11   1  25      314.72      311.63     58.89 o 
  -9   1  25     4668.38     5111.46    318.14 o 
  -7   1  25     5329.05     5880.02    219.74 o 
  -5   1  25     6304.35     6623.52    336.48 o 
  -3   1  25        2.22      -11.01     43.61 o 
  -1   1  25     8966.50     8761.65    370.87 o 
   1   1  25     8943.29     9251.98    355.32 o 
   3   1  25     2070.41     1863.94    142.63 o 
   5   1  25     1201.27     1072.64     87.38 o 
 -18   2  25      150.33      268.56     59.86 o 
 -16   2  25     1213.39     1161.87    128.04 o 
 -14   2  25     7913.78     8532.76    369.33 o 
 -12   2  25    18267.85    18947.61    584.02 o 
 -10   2  25    11887.32    12219.71    677.92 o 
  -8   2  25      134.20      130.47     44.01 o 
  -6   2  25     3240.03     3545.34    176.28 o 
  -4   2  25     6542.10     6842.07    352.27 o 
  -2   2  25     7329.43     7732.68    364.87 o 
   0   2  25     1137.49     1268.49    143.99 o 
   2   2  25      279.35      198.27     62.51 o 
   4   2  25     3133.97     2948.46    166.40 o 
 -17   3  25    11309.86    10302.45   1035.77 o 
 -15   3  25     8697.33     8943.84    351.67 o 
 -13   3  25     1169.72     1202.10    145.86 o 
 -11   3  25     1736.91     1754.64    124.96 o 
  -9   3  25    23242.34    24983.49   1119.22 o 
  -7   3  25    16705.80    17800.20    397.27 o 
  -5   3  25     6623.69     6884.83    356.77 o 
  -3   3  25      932.91      759.97    125.51 o 
  -1   3  25     9446.05    10011.55    405.07 o 
   1   3  25    16687.34    17126.90    486.56 o 
   3   3  25     8307.43     8051.06    292.48 o 
 -16   4  25     2515.01     2413.34    109.56 o 
 -14   4  25    10572.50    11347.04    392.05 o 
 -12   4  25    13904.41    14463.89    479.37 o 
 -10   4  25     5285.69     5496.56    349.55 o 
  -8   4  25     1084.61      853.23     75.58 o 
  -6   4  25    10007.53    10826.18    322.50 o 
  -4   4  25    10586.88    11470.64    445.74 o 
  -2   4  25     9057.29     8890.62    381.23 o 
   0   4  25     5001.45     5133.44    270.53 o 
   2   4  25      107.90      153.79     54.68 o 
   4   4  25     5285.95     4761.02    187.24 o 
 -15   5  25     4436.18     4021.37    198.32 o 
 -13   5  25      935.73     1034.58    117.12 o 
 -11   5  25     2528.85     2586.07    140.03 o 
  -9   5  25     8490.47     9406.73    287.99 o 
  -7   5  25     7765.40     8125.87    211.58 o 
  -5   5  25     3487.02     3917.99    178.43 o 
  -3   5  25      282.24      268.36     71.96 o 
  -1   5  25     1688.87     2000.90    166.77 o 
   1   5  25     5570.07     5285.11    239.21 o 
   3   5  25     4178.98     3567.82    161.39 o 
 -14   6  25      980.41      895.91     87.33 o 
 -12   6  25     4431.54     4144.88    178.29 o 
 -10   6  25     2105.60     2307.30    123.04 o 
  -8   6  25      624.51      692.05     73.40 o 
  -6   6  25     1152.27     1257.03     79.25 o 
  -4   6  25    10305.64    10736.91    611.28 o 
  -2   6  25     3469.96     3366.18    141.05 o 
   0   6  25      412.90      370.47     62.86 o 
   2   6  25      757.43      576.54     63.23 o 
 -11   7  25      174.93      165.77     58.62 o 
  -9   7  25      138.38      144.21     31.04 o 
  -7   7  25      171.98      158.71     33.46 o 
  -5   7  25        3.14       -0.19     21.79 o 
  -3   7  25      136.51      156.49     26.93 o 
  -1   7  25      454.00      304.87     34.86 o 
 -10   8  25     1532.61     1361.69     91.74 o 
  -8   8  25      102.79       82.12     30.09 o 
  -6   8  25      447.61      465.90     62.18 o 
  -4   8  25     2032.74     1950.79    114.53 o 
 -18   0  26     6118.83     5124.25    184.67 o 
 -16   0  26     5295.44     5365.41    236.58 o 
 -14   0  26    15975.83    15356.08    444.93 o 
 -12   0  26    11503.16    11149.68    406.16 o 
 -10   0  26     4247.29     4178.44    261.56 o 
  -8   0  26    26285.85    27140.40    665.74 o 
  -6   0  26    18774.37    18686.38    497.19 o 
  -4   0  26    18635.24    18430.56    486.39 o 
  -2   0  26       68.00       93.19     48.37 o 
   0   0  26     2651.23     2542.39    165.53 o 
   2   0  26     6771.05     6274.78    224.14 o 
 -17   1  26     1541.22     1489.65     78.69 o 
 -15   1  26     1225.32     1261.23     85.71 o 
 -13   1  26     7936.66     7998.57    230.64 o 
 -11   1  26    12969.60    13418.41    316.06 o 
  -9   1  26     6000.86     6342.87    365.20 o 
  -7   1  26      119.74      110.03     35.78 o 
  -5   1  26      100.78       98.33     49.98 o 
  -3   1  26     9365.83     9738.92    374.84 o 
  -1   1  26    24770.95    24859.24    569.40 o 
   1   1  26     4931.14     4561.11    223.38 o 
   3   1  26       71.88       62.47     35.64 o 
 -18   2  26     2479.97     2232.96    132.12 o 
 -16   2  26     3455.42     3321.03    196.59 o 
 -14   2  26     5830.29     5891.51    291.57 o 
 -12   2  26       35.27       38.04     50.51 o 
 -10   2  26     7791.79     7798.74    244.35 o 
  -8   2  26     8444.48     8102.65    209.82 o 
  -6   2  26     4476.09     4616.19    189.64 o 
  -4   2  26     1755.47     1799.34    173.54 o 
  -2   2  26        9.05       55.59     57.11 o 
   0   2  26      618.74      571.12     91.71 o 
   2   2  26     2551.24     2359.96    155.47 o 
   4   2  26     7214.70     6193.00    193.13 o 
 -17   3  26     1232.87     1402.46    115.09 o 
 -15   3  26       79.19      108.82     52.48 o 
 -13   3  26     2440.55     2539.69    196.50 o 
 -11   3  26     1106.81     1046.06     92.84 o 
  -9   3  26     1260.86     1233.43    103.51 o 
  -7   3  26      810.81      782.37     82.69 o 
  -5   3  26       31.38       49.59     32.59 o 
  -3   3  26       86.69      182.94     71.49 o 
  -1   3  26     2516.61     2561.37    190.07 o 
   1   3  26     2710.89     2492.15    168.93 o 
   3   3  26       97.22      126.59     38.50 o 
 -16   4  26     1029.13      916.37    137.24 o 
 -14   4  26       81.52      104.84     51.56 o 
 -12   4  26      191.60      226.79     69.82 o 
 -10   4  26      755.89      899.26     86.74 o 
  -8   4  26     3952.20     4101.99    181.99 o 
  -6   4  26       62.93       40.03     29.78 o 
  -4   4  26      712.23      688.14     75.84 o 
  -2   4  26      333.37      406.22     80.52 o 
   0   4  26      348.19      350.36     73.55 o 
   2   4  26      197.14      306.08     55.96 o 
 -15   5  26     1121.66     1074.04     66.14 o 
 -13   5  26     5752.74     6186.78    258.49 o 
 -11   5  26     6977.92     7585.82    311.94 o 
  -9   5  26     3740.08     4079.64    169.54 o 
  -7   5  26      149.51      157.83     41.21 o 
  -5   5  26      343.74      375.33     71.54 o 
  -3   5  26     3030.31     2885.24    159.47 o 
  -1   5  26     5769.24     5627.09    247.35 o 
   1   5  26     2853.77     2749.73    149.55 o 
 -14   6  26     5324.85     4943.41    173.81 o 
 -12   6  26     1060.97      905.03    108.27 o 
 -10   6  26      664.44      625.48     84.11 o 
  -8   6  26    10727.53    11096.10    465.52 o 
  -6   6  26    11768.10    12391.46    266.28 o 
  -4   6  26     7389.37     7608.79    226.50 o 
  -2   6  26     2200.98     2298.07    177.12 o 
   0   6  26     1999.99     1848.23     80.42 o 
 -11   7  26    10739.48     8649.71    219.43 o 
  -9   7  26     9847.21     9046.95    244.34 o 
  -7   7  26      896.51      763.14    167.16 o 
  -5   7  26     3206.53     2904.51    480.31 o 
  -3   7  26     7817.23     7807.75    234.59 o 
 -17   1  27      893.35      814.61     81.67 o 
 -15   1  27     1145.48     1016.23    125.03 o 
 -13   1  27     4727.82     4739.19    213.63 o 
 -11   1  27     7432.40     7465.35    226.65 o 
  -9   1  27      454.99      501.36     93.11 o 
  -7   1  27      664.54      642.10     56.42 o 
  -5   1  27     3444.86     3350.08    182.11 o 
  -3   1  27     3237.88     3028.25    191.98 o 
  -1   1  27       61.49      114.80     43.57 o 
   1   1  27      252.33      169.94     45.09 o 
 -16   2  27      252.78      213.63     55.27 o 
 -14   2  27       46.15       71.80     49.73 o 
 -12   2  27     1791.55     1806.84    162.99 o 
 -10   2  27     9137.77     9013.09    242.08 o 
  -8   2  27     3305.57     3339.12    298.38 o 
  -6   2  27     1747.05     1500.61    101.64 o 
  -4   2  27      339.03      436.57     56.91 o 
  -2   2  27    14527.12    14326.06    414.26 o 
   0   2  27     8677.67     8106.92    281.95 o 
   2   2  27     5020.76     3920.35    163.15 o 
 -15   3  27     9161.22     9366.66    310.23 o 
 -13   3  27    18514.21    19432.74    496.89 o 
 -11   3  27     5017.57     5656.63    290.21 o 
  -9   3  27      672.34      644.81     71.32 o 
  -7   3  27     9045.35     9344.10    211.90 o 
  -5   3  27    10966.63    11003.95    269.71 o 
  -3   3  27    14127.55    14081.34    389.62 o 
  -1   3  27     2047.43     2146.29    154.71 o 
   1   3  27     1863.86     1755.20    121.49 o 
 -14   4  27      214.71      201.86     53.06 o 
 -12   4  27     7472.77     7373.80    301.80 o 
 -10   4  27    13620.29    13957.71    449.93 o 
  -8   4  27    10946.27    11776.33    281.35 o 
  -6   4  27     2568.91     2639.62    110.61 o 
  -4   4  27      116.54      115.23     33.92 o 
  -2   4  27     4550.55     4742.03    157.64 o 
   0   4  27    10533.78     9636.69    286.44 o 
 -13   5  27     6906.17     6621.37    241.52 o 
 -11   5  27     1654.42     1820.82    142.29 o 
  -9   5  27       36.83       48.56     50.03 o 
  -7   5  27     5307.06     5642.29    183.33 o 
  -5   5  27    13215.32    13041.45    233.31 o 
  -3   5  27     5549.32     5616.71    166.79 o 
  -1   5  27     1164.15     1115.28     67.93 o 
 -12   6  27       73.93       49.33     25.84 o 
 -10   6  27     1021.14     1001.27     92.94 o 
  -8   6  27     3068.79     3035.19    184.37 o 
  -6   6  27      241.77      230.27     49.42 o 
  -4   6  27     3505.13     3550.91    356.38 o 
  -2   6  27     2605.75     2438.40    161.16 o 
 -14   0  28    10033.81     9548.55    285.10 o 
 -12   0  28    13780.02    13575.07    377.65 o 
 -10   0  28     1142.86     1247.38    124.09 o 
  -8   0  28      864.53      789.79    102.20 o 
  -6   0  28     3867.82     4050.97    218.04 o 
 -15   1  28     9917.25     9316.58    282.02 o 
 -13   1  28     3177.57     3098.91    185.75 o 
 -11   1  28     6065.21     5968.50    274.19 o 
  -9   1  28    25653.61    25510.49    582.36 o 
  -7   1  28    17335.01    16947.99    476.44 o 
  -5   1  28     2833.98     2636.35    166.94 o 
  -3   1  28       82.37      107.36     41.26 o 
  -1   1  28     1406.30     1059.59     90.09 o 
 -16   2  28     1235.21     1107.22     92.29 o 
 -14   2  28     5827.60     5670.98    240.19 o 
 -12   2  28     2381.34     2536.67    177.90 o 
 -10   2  28      797.14      931.71    116.53 o 
  -8   2  28     1303.27     1273.38    137.47 o 
  -6   2  28      968.69      942.01     61.96 o 
  -4   2  28     6528.14     6050.26    453.44 o 
  -2   2  28     5928.87     5297.57    312.11 o 
   0   2  28     1342.34      910.71     80.50 o 
 -15   3  28      334.87      221.63     50.65 o 
 -13   3  28       11.07       19.31     35.18 o 
 -11   3  28       14.32       -4.83     40.51 o 
  -9   3  28      203.98      224.50     46.86 o 
  -7   3  28     1415.76     1385.87     92.08 o 
  -5   3  28       74.45       62.66     26.67 o 
  -3   3  28      208.61      241.02     37.84 o 
  -1   3  28       60.29      -14.73     19.49 o 
 -14   4  28      350.75      328.50     56.56 o 
 -12   4  28     2618.39     2729.87    168.05 o 
 -10   4  28       29.03       69.38     45.63 o 
  -8   4  28      342.88      326.22     46.59 o 
  -6   4  28      123.65      138.22     49.81 o 
  -4   4  28      651.53      622.45     57.02 o 
  -2   4  28     2501.49     2188.58     91.82 o 
 -11   5  28     2899.88     2889.09    157.79 o 
  -9   5  28     1766.49     1579.95     86.44 o 
  -7   5  28     5723.75     5397.17    157.89 o 
  -5   5  28     4081.13     3717.40    127.28 o 
  -3   5  28      662.50      577.50     39.08 o 
  -8   6  28       28.98        3.98     15.63 o 
  -6   6  28     3724.89     2962.86    358.66 o 
 -13   1  29     1280.13     1254.58    105.52 o 
 -11   1  29      349.68      331.98     63.00 o 
  -9   1  29       62.95      118.91     50.46 o 
  -7   1  29      603.03      709.20     90.81 o 
  -5   1  29       17.55       28.33     29.20 o 
  -3   1  29     1688.88     1380.53     69.76 o 
 -14   2  29     8330.09     7533.90    240.70 o 
 -12   2  29     1364.96     1296.29    114.72 o 
 -10   2  29      369.41      395.16     72.68 o 
  -8   2  29     4133.98     3927.71    211.11 o 
  -6   2  29     9183.26     8905.64    309.80 o 
  -4   2  29     4842.94     4404.47    137.85 o 
  -2   2  29       23.47       60.60     24.24 o 
 -13   3  29     9715.83     9383.95    277.39 o 
 -11   3  29    12440.51    11963.58    342.41 o 
  -9   3  29     8330.04     8198.14    295.34 o 
  -7   3  29     1424.16     1402.55    116.76 o 
  -5   3  29     2933.47     2424.53    238.47 o 
  -3   3  29     5204.85     4639.28    132.75 o 
 -12   4  29      889.22      876.63     85.80 o 
 -10   4  29      438.66      351.09     61.64 o 
  -8   4  29     7659.96     7015.35    206.69 o 
  -6   4  29    14100.57    12660.34    709.61 o 
  -4   4  29     5543.54     4706.69    268.12 o 
  -9   5  29     5618.33     4948.81    186.03 o 
  -7   5  29      383.72      350.92     52.11 o 
 -10   0  30     8642.67     6472.33    191.99 o 
  -8   0  30    17808.76    12923.39    275.63 o 
 -11   1  30     1374.34     1036.74     87.22 o 
  -9   1  30      464.88      407.77     58.40 o 
  -7   1  30    12408.36     9759.75    269.35 o 
  -5   1  30    17113.28    12061.08    275.33 o 
 -12   2  30     1796.27     1456.64    102.10 o 
 -10   2  30     5907.68     5154.04    203.52 o 
  -8   2  30     9183.12     8009.18    257.10 o 
  -6   2  30      654.98      575.38     71.98 o 
  -4   2  30      412.16      243.29     41.93 o 
 -11   3  30     1258.08     1022.59     87.49 o 
  -9   3  30      818.46      818.74     82.08 o 
  -7   3  30       24.57       22.63     23.80 o 
  -5   3  30     1428.97     1265.32     93.89 o 
                                                 
